# Supplementary material for: Intertumoral heterogeneity in patient-specific drug sensitivities in treatment-naïve glioblastoma
Source: BMC Cancer. 2019 Jun 25;19:628. doi: 10.1186/s12885-019-5861-4 (PMC6593575; doi:10.1186/s12885-019-5861-4)
Supplement: Supplementary file 1 — Patient characteristics. Patient characteristics of which all patient-derived GSC cultures were obtained. (XLSX 57 kb) [file 12885_2019_5861_MOESM1_ESM.xlsx]

## Sheet: Additional File 1
#	Tumor	Age range	Histology	IDH-status	Ki67	MGMT promoter status	Lobe	Survival (days)
1	T1454	71-80	GBM	Neg	10 %	Pos	Right temporal	299
2	T1456	41-50	GBM	Neg	30 %	Neg	Right parietal	282
3	T1459	61.70	GBM	Neg	25 %	Pos	Left temporal	170
4	T1461	71-80	GBM	Neg	25 %	Neg	Right temporal	291
5	T1502	41-50	GBM	Neg	30 %	Neg	Left parietal	262
6	T1505	71-80	GBM	Neg	10 %	Pos	Left temporal	60
7	T1506	81-90	GBM	Neg	20 %	Pos	Left temporal	200
8	T1547	61-70	GBM	Neg	20 %	NA	Right temporal	187
9	T1548	71-80	GBM	Neg	20 %	Neg	Left temporal	119
10	T1549	61-70	GBM	Neg	15 %	NA	Right temporal	210
11	T1550	51-60	GBM	Neg	20 %	Neg	Right parietal	115
12	T1561	61-70	GBM	Neg	10 %	Pos	Right temporal	367
NA = Not available
