# Supplementary material for: Intertumoral heterogeneity in patient-specific drug sensitivities in treatment-naïve glioblastoma
Source: BMC Cancer. 2019 Jun 25;19:628. doi: 10.1186/s12885-019-5861-4 (PMC6593575; doi:10.1186/s12885-019-5861-4)
Supplement: Supplementary file 2 — Drug collection. The drug collection used in this study (XLSX 73 kb) [file 12885_2019_5861_MOESM2_ESM.xlsx]

## Sheet: Additional File 2
Compound name	Alias	Trade names	Mechanism/Targets	Class explained	activity modifier	High phase/Approval status	Active/inactive in clinic	Supplier	Supplier Ref	High conc (nM)
Idarubicin		Zavedos, Idamycin	Topoisomerase II inhibitor	A. Conv. Chemo		Approved	+	Sigma-Aldrich	I1656	1000
Auranofin		Ridaura	Antirheumatic agent	A. Conv. Chemo		Approved	+	Sigma-Aldrich	A6733	2500
Camptothecin			Topoisomerase I inhibitor	A. Conv. Chemo		Probe		Tocris Biosciences	1100	5000
Plicamycin	Mithramycin A	Mithracin	RNA synthesis inhibitor	A. Conv. Chemo		Approved	+	Santa Cruz Biotechnology	sc-200909-5	10000
Clofarabine		Evoltra, Clolar	Antimetabolite; Purine analog	A. Conv. Chemo	Prodrug, activated in the cells	Approved	+	National Cancer Institute	NSC 606869-X/4	10000
Lomustine	CCNU, CeeNU		Alkylating nitrosourea compound	A. Conv. Chemo	Prodrug, activated in the liver	Approved	+	National Cancer Institute	NSC 79037-R/12	10000
Vincristine		Oncovin	Mitotic inhibitor. Vinca alkaloid microtubule depolymerizer	A. Conv. Chemo		Approved	+	Selleck	S1241	1000
Vinorelbine		Navelbine	Mitotic inhibitor. Vinca alkaloid microtubule depolymerizer	A. Conv. Chemo		Approved	+	Selleck	S4269	10000
Altretamine		Hexalen	Formaldehyde release, alkylating agent	A. Conv. Chemo		Approved	+	National Cancer Institute	NSC 13875-O/97	10000
Vinblastine		Velbe	Mitotic inhibitor. Vinca alkaloid microtubule depolymerizer	A. Conv. Chemo		Approved	+	National Cancer Institute	NSC 49842-J44	1000
Chlorambucil			Nitrogen mustard alkylating agent	A. Conv. Chemo	Prodrug, activated in the liver	Approved	+	National Cancer Institute	NSC 3088-N/6	10000
Dacarbazine			Alkylating agent	A. Conv. Chemo	Prodrug, activated in the liver	Approved	+	National Cancer Institute	NSC 45388-R/74	10000
Cyclophosphamide			Alkylating agent	A. Conv. Chemo	Prodrug, activated in the liver	Approved	+	Selleck	S1217	40000
Cytarabine	Ara-C	Cytosar, Depocyt	Antimetabolite, interferes with DNA synthesis	A. Conv. Chemo	Prodrug, activated in the cells	Approved	+	National Cancer Institute	NSC 63878-P/19	10000
Fluorouracil	5-fluorouracil, 5-FU	Adrucil	Antimetabolite	A. Conv. Chemo	Prodrug, activated in the cells	Approved	+	National Cancer Institute	NSC 19893-G/4	10000
Ifosfamide			Nitrogen mustard alkylating agent	A. Conv. Chemo	Prodrug, activated in the liver	Approved	+	National Cancer Institute	NSC 109724-X/4	10000
Melphalan			Nitrogen mustard alkylating agent	A. Conv. Chemo	Prodrug, activated in the liver	Approved	+	Sigma-Aldrich	M2011	12500
Mitoxantrone		Novantrone	Topoisomerase II inhibitor	A. Conv. Chemo		Approved	+	National Cancer Institute	NSC 279836-C/2	1000
Paclitaxel		Taxol, Abraxane, Paxene	Mitotic inhibitor, taxane microtubule stabilizer	A. Conv. Chemo		Approved	+	National Cancer Institute	NSC 125973-L/68	1000
Procarbazine			Alkylating agent	A. Conv. Chemo	Prodrug, activated in the liver	Approved	+	National Cancer Institute	NSC 77213-K/6	10000
Topotecan		Hycamtin	Topoisomerase I inhibitor. Camptothecin analog	A. Conv. Chemo		Approved	+	National Cancer Institute	NSC 609699-Y/16	10000
Temozolomide		Temodal, Temodar	Alkylating agent	A. Conv. Chemo	Prodrug, activated in the cells	Approved	+	National Cancer Institute	NSC 362856-R/31	300000
Mechlorethamine	Nitrogen mustard	Mustargen	Nitrogen mustard alkylating agent	A. Conv. Chemo	Prodrug, activated in the liver	Approved	+	Sigma-Aldrich	122564	100000
Mitotane			Antineoplastic agent	A. Conv. Chemo		Approved	+	National Cancer Institute	NSC 38721-U/3	10000
Allopurinol		Zyloprim	Xanthine oxidase inhibitor	A. Conv. Chemo		Approved	+	National Cancer Institute	NSC 1390-R/3	10000
Busulfan			Alkylating antineoplastic agent	A. Conv. Chemo	Prodrug, activated in the liver	Approved	+	Sigma-Aldrich	B2635	100000
Hydroxyurea		Myelostat, Hydrea	Antineoplastic agent	A. Conv. Chemo	Prodrug, activated in the cells	Approved	+	Sigma-Aldrich	H8627	1000000
Mercaptopurine	6-mercaptopurine, 6-MP		Antimetabolite	A. Conv. Chemo	Prodrug, activated in the cells	Approved	+	National Cancer Institute	NSC 755-Z/13	10000
Thioguanine	6-thioguanine, 6-TG		Antimetabolite; Purine analog	A. Conv. Chemo	Prodrug, activated in the cells	Approved	+	National Cancer Institute	NSC 752-W/47	10000
Carmustine	BCNU		Alkylating agent	A. Conv. Chemo	Prodrug, activated in the liver	Approved	+	National Cancer Institute	NSC 409962-T/3	10000
Thio-TEPA			Alkylating agent	A. Conv. Chemo	Prodrug, activated in the liver	Approved	+	Sigma-Aldrich	T6069	50000
Pipobroman			Alkylating agent	A. Conv. Chemo	Prodrug, activated in the liver	Approved	+	National Cancer Institute	NSC 25154-X/2	10000
Irinotecan		Camptosar	Topoisomerase I inhibitor. Camptothecin prodrug analog	A. Conv. Chemo	Prodrug, activated in the liver	Approved	+	LC Laboratories	I-4122	10000
ABT-751	ABT-751		Mitotic inhibitor. Colchicine site binding microtubule depolymerizer.	A. Conv. Chemo		Investigational (Ph 2)		Selleck	S1165	10000
Amonafide	Xanafide, Quinamed, AS1413		Topoisomerase II inhibitor / DNA intercalator	A. Conv. Chemo		Investigational (Ph 3)		Selleck	S1367	10000
Indibulin	D 24851		Mitoric inhibitor. Microtubule depolymerizer	A. Conv. Chemo		Investigational (Ph 2)		Tocris Biosciences	3728	10000
Nelarabine		Arranon, Atriance	Nucleoside analog, DNA, RNA synth inhibitor	A. Conv. Chemo	Prodrug, activated selectively in T-cells	Approved	+	SequoiaResearchProducts	SRP003328n	10000
Patupilone	Epothilone B, EpoB, EPO-906		Mitotic inhibitor, epothilone microtubule stabilizer	A. Conv. Chemo		Investigational (Ph 3)		LC Laboratories	E-5500-2	1000
Docetaxel	RP 56976	Taxotere, Docecad	Mitotic inhibitor, taxane microtubule stabilizer	A. Conv. Chemo		Approved	+	LC Laboratories	D-1000	1000
Pentostatin	Deoxycoformycin	Nipent	Antimetabolite; Purine analog	A. Conv. Chemo	Prodrug, activated in the cells	Approved	+	National Cancer Institute	NSC 218321-O/48	10000
Estramustine		Emcyt	Alkylating agent	A. Conv. Chemo	Prodrug, activated in the liver	Approved	+	Sigma-Aldrich	E0407	10000
Floxuridine	5-fluorodeoxyuridine	FUDR	Antimetabolite; Analog of 5-fluorouracil	A. Conv. Chemo	Prodrug, activated in the cells	Approved	+	National Cancer Institute	NSC 27640-Z/31	10000
Gemcitabine		Gemsar, Gemzar	Antimetabolite; Nucleoside analog	A. Conv. Chemo	Prodrug, activated in the cells	Approved	+	National Cancer Institute	NSC 613327-S/2	1000
Teniposide	VM-26	Vumon	Topoisomerase II inhibitor	A. Conv. Chemo		Approved	+	National Cancer Institute	NSC 122819-I/52	10000
Dactinomycin	Actinomycin D	Cosmegen	RNA and DNA synthesis inhibitor	A. Conv. Chemo		Approved	+	National Cancer Institute	NSC 3053-Y/14	1000
Streptozocin		Zanosar	Alkylating glucosamine-nitrosourea agent	A. Conv. Chemo	Prodrug, activated in the liver	Approved	+	National Cancer Institute	NSC 37917-V/5	10000
Cladribine		Leustatin	Antimetabolite; Purine analog	A. Conv. Chemo	Prodrug, activated in the cells	Approved	+	National Cancer Institute	NSC 105014-F/2	1000
Mitomycin C	Mitomycin C	Mitosol	Antineoplastic anatibiotic; DNA crosslinker	A. Conv. Chemo		Approved	+	National Cancer Institute	NSC 26980-J/65	10000
Carboplatin		Paraplatin	Platinum-based antineoplastic agent	A. Conv. Chemo		Approved	+	Selleck	S1215-2	100000
Cisplatin		Platinol	Platinum-based antineoplastic agent	A. Conv. Chemo		Approved	+	Selleck	S1166-2	100000
Oxaliplatin		Eloxatin	Platinum-based antineoplastic agent	A. Conv. Chemo		Approved	+	Selleck	S1224-2	100000
Uramustine	Uracil mustard		Alkylating agent	A. Conv. Chemo	Prodrug, activated in the liver	Approved	+	National Cancer Institute	NSC 34462-Q/2	10000
Daunorubicin		Cerubidine	Topoisomerase II inhibitor	A. Conv. Chemo		Approved	+	National Cancer Institute	NSC 82151-A/44	1000
Etoposide		VePesid	Topoisomerase II inhibitor	A. Conv. Chemo		Approved	+	National Cancer Institute	NSC 141540-H/184	10000
Doxorubicin		Adriamycin	Topoisomerase II inhibitor	A. Conv. Chemo		Approved	+	Sigma-Aldrich	D1515	1000
Valrubicin	AD-32	Valstar	Topoisomerase II inhibitor	A. Conv. Chemo		Approved	+	National Cancer Institute	NSC 246131-R/4	5000
Ixabepilone	azaepothilone B, BMS-247550	Ixempra	Mitotic inhibitor. Epothilone microtubule stabilizer.	A. Conv. Chemo		Approved	+	National Cancer Institute	NSC 747973-W/3	1000
Fludarabine		Fludara	Antimetabolite; Purine analog	A. Conv. Chemo	Prodrug, activated in the cells	Approved	+	National Cancer Institute	NSC 312887-C/7	10000
Bleomycin		Blenoxane	Glycopeptide antibiotic; causes DNA breaks	A. Conv. Chemo		Approved	+	Selleck	S1214	10000
Bendamustine		Treanda	Nitrogen mustard alkylating agent	A. Conv. Chemo	Prodrug, activated in the liver	Approved	+	National Cancer Institute	NSC 138783	10000
Capecitabine		Xeloda	5-FU prodrug	A. Conv. Chemo	Prodrug, converted in liver and tumor by 3-step reaction	Approved	+	LC Laboratories	C-2799	10000
Chloroquine		Aralen	Antimalaria agent; chemo/radio sensitizer	A. Conv. Chemo		Approved	+	Sigma-Aldrich	C6628	100000
Omacetaxine	Homoharringtonine	Synribo	Protein synthesis inhib (80 S ribosome)	A. Conv. Chemo		Approved	+	Santa Cruz Biotechnology	sc-202652	10000
8-chloro-adenosine	8-chloro-adenosine		Nucleoside analog, RNA synthesis inhibitor	A. Conv. Chemo	Prodrug, activated in the cells	Investigational (Ph 2)	+	Santa Cruz Biotechnology	sc-202436A	50000
8-aminoadenosine	8-aminoadenosine		Nucleoside analog, RNA synthesis inhibitor	A. Conv. Chemo	Prodrug, activated in the cells	Probe		Santa Cruz Biotechnology	sc-221119	50000
Aldoxorubicin	INNO-206		Topoisomerase II inhibitor, Albumin binding	A. Conv. Chemo		Investigational (Ph 3)	+	Medchemexpress	HY-16261	1000
Gefitinib	ZD-1839	Iressa	EGFR inhibitor	B. Kinase inhibitor		Approved	+	LC Laboratories	G-4408	10000
Imatinib	STI571	Gleevec, Glivec	Abl, Kit, PDGFRB inhibitor	B. Kinase inhibitor		Approved	+	LC Laboratories	C-5508	10000
Vatalanib	PTK 787, ZK222584, CGP-79787		VEGFR-1 & -2 inhibitor	B. Kinase inhibitor		Investigational (Ph 3)		LC Laboratories	V-8303	10000
Erlotinib	OSI-774, CP-358774	Tarceva	EGFR inhibitor	B. Kinase inhibitor		Approved	+	National Cancer Institute	NSC 718781-R/4	10000
Lapatinib	GW2016, GW572016	Tykerb, Tyverb	HER2, EGFR inhibitor	B. Kinase inhibitor		Approved	+	LC Laboratories	L-4804	1000
BI 2536	BI 2536		PLK1 inhibitor	B. Kinase inhibitor		Investigational (Ph 2)		Selleck	S1109	1000
Orantinib	SU6668, TSU-68		KDR, FGFR, PDGFR inhibitor	B. Kinase inhibitor		Investigational (Ph 3)		Selleck	S1470	10000
Palbociclib	PD-0332991	Ibrance	CDK4/6 inhibitor	B. Kinase inhibitor		Approved	+	Selleck	S1116	10000
AT9283	AT9283		Aurora A & B, Jak2, Flt, Abl inhibitor	B. Kinase inhibitor		Investigational (Ph 2)		Selleck	S1134	1000
Selumetinib	ARRY-142886, AZD6244		MEK1/2 inhibitor	B. Kinase inhibitor		Investigational (Ph 3)	+	Selleck	S1008	10000
Afatinib	BIBW2992	Gilotrif, Giotrif	EGFR inhibitor	B. Kinase inhibitor	Irreversible	Approved	+	Selleck	S1011	1000
Dovitinib	TKI258, CHIR-258		FGFR inhibitor	B. Kinase inhibitor		Investigational (Ph 3)	+	Selleck	S1018	10000
Crizotinib	PF-02341066	Xalkori	ALK, c-Met inhibitor	B. Kinase inhibitor		Approved	+	Selleck	S1068	1000
Danusertib	PHA-739358		Aurora, Ret, TrkA, FGFR-1 inhibitor	B. Kinase inhibitor		Investigational (Ph 2)		Selleck	S1107	10000
Foretinib	XL880, EXEL-2880, GSK1363089		MET, VEGFR2 inhibitor	B. Kinase inhibitor		Investigational (Ph 2)	+	Selleck	S1111	1000
SNS-032	BMS-387032, SNS-032		CDK inhibitor	B. Kinase inhibitor		Investigational (Ph 2)		Selleck	S1145	10000
CUDC-101	CUDC-101		HDAC & EGFR, Her2 inhibitor	B. Kinase inhibitor		Investigational (Ph 1)		Selleck	S1194	10000
Alvocidib	Flavopiridol, HMR-1275		CDK inhibitor	B. Kinase inhibitor		Investigational (Ph 2)	+	Selleck	S1230	10000
Pimasertib	MSC1936369B, AS703026		MEK1/2 inhibitor	B. Kinase inhibitor		Investigational (Ph 2)		Selleck	S1475	10000
Ponatinib	AP24534	Iclusig	Broad TK inhibitor	B. Kinase inhibitor		Approved	+	Selleck	S1490	1000
Perifosine			AKT/PI3K inhibitor	B. Kinase inhibitor		Investigational (Ph 3)	+	Selleck	S1037	2500
Motesanib	AMG-706		VEGFR, PDGFR, Ret, Kit inhibitor	B. Kinase inhibitor		Investigational (Ph 2)	+	Selleck	S1032	10000
Cediranib	AZD2171	Recentin	KDR/Flt/VEGFR inhibitor	B. Kinase inhibitor		Investigational (Ph 3)	+	Selleck	S1017	1000
PF-04691502	PF-04691502		PI3K/mTOR inhibitor	B. Kinase inhibitor		Investigational (Ph 2)		ChemieTek	CT-PF1502	10000
Tivozanib	KRN951, AV-951		VEGFR1, 2, 3, c-Kit, PDGFRB inhibitor	B. Kinase inhibitor		Investigational (Ph 3)	+	ChemieTek	CT-AV951	10000
AZD1775	MK1775, AZD1775		Wee1 inhibitor	B. Kinase inhibitor		Investigational (Ph 2)	+	Axon Medchem	Axon 1494	10000
PF-00477736	PF-00477736		Chk1 inhibitor	B. Kinase inhibitor		Investigational (Ph 1)		Axon Medchem	Axon 1379-2	10000
AZD7762	AZD7762		Chk1 inhibitor	B. Kinase inhibitor		Investigational (Ph 1)		Axon Medchem	Axon 1399	1000
AZD1152-HQPA	AZD1152-HQPA		Aurora B inhibitor	B. Kinase inhibitor	active metabolite of Barasertib	Investigational (Ph 3)		ChemieTek	CT-A1152H	1000
AZD8055	AZD8055		mTOR inhibitor	B. Kinase inhibitor		Investigational (Ph 1)		ChemieTek	CT-A8055-3	10000
Doramapimod	BIRB 796		p38MAPK inhibitor	B. Kinase inhibitor		Investigational (Ph 1)		Axon Medchem	Axon 1358	10000
Bryostatin 1	B705008K112		PKC activator	B. Kinase inhibitor		Investigational (Ph 1)	+	Santa Cruz Biotechnology	sc-201407-4	100
BMS-754807	BMS-754807		IGF1R inhibitor	B. Kinase inhibitor		Investigational (Ph 2)		ChemieTek	CT-BMS75	10000
Idelalisib	CAL-101, GS-1101	Zydelig	PI3K inhibitor, p110δ-selective	B. Kinase inhibitor		Approved	+	ChemieTek	CT-CAL101	10000
Trametinib	JTP-74057, GSK1120212	Mekinist	MEK1/2 inhibitor	B. Kinase inhibitor		Approved	+	ChemieTek	CT-GSK112	250
OSI-027	OSI-027		mTOR inhibitor	B. Kinase inhibitor		Investigational (Ph 2)		ChemieTek	CT-O027	10000
Refametinib	RDEA119, BAY 869766		MEK1/2 inhibitor	B. Kinase inhibitor		Investigational (Ph 2)		ChemieTek	CT-R119	10000
Ruxolitinib	INCB018424	Jakafi, Jakavi	JAK1&2 inhibitor	B. Kinase inhibitor		Approved	+	ChemieTek	CT-INCB	10000
Fasudil	HA-1077, AT-877	Eril, Chuanwei	ROCK, PKA, PKG, PRK inhibitor, prodrug	B. Kinase inhibitor	Prodrug, activated in the liver	Approved (Japan)	+	LC Laboratories	H-2330	50000
MK-2206	MK-2206		AKT inhibitor	B. Kinase inhibitor		Investigational (Ph 2)	+	ChemieTek	CT-MK2206	1000
Alisertib	MLN8237		Aurora A inhibitor	B. Kinase inhibitor		Investigational (Ph 3)	+	ChemieTek	CT-M8237	10000
Nilotinib	AMN-107	Tasigna	Abl inhibitor	B. Kinase inhibitor		Approved	+	LC Laboratories	N-8207	10000
Vemurafenib	RG7204, RO5185426, PLX4032	Zelboraf	B-Raf(V600E) inhibitor	B. Kinase inhibitor		Approved	+	ChemieTek	CT-P4032	10000
Vandetanib	ZD6474	Caprelsa	VEGFR,EGFR, RET inhibitor	B. Kinase inhibitor		Approved	+	LC Laboratories	V-9402	1000
Linsitinib	ASP7487, OSI-906		IGF1R, IR inhibitor	B. Kinase inhibitor		Investigational (Ph 2)	+	ChemieTek	CT-O906	10000
Tepotinib	EMD1214063		c-Met inhibitor	B. Kinase inhibitor		Investigational (Ph 1)	+	ChemieTek	CT-EMD063	1000
Lestaurtinib	CEP-701		FLT3, JAK2, TrkA, TrkB, TrkC inhibitor	B. Kinase inhibitor		Investigational (Ph 3)		LC Laboratories	L-6307	1000
Dasatinib	BMS-354825	Sprycel	Abl, Src, Kit, EphR... Inhibitor	B. Kinase inhibitor		Approved	+	LC Laboratories	D-3307	1000
Tofacitinib	tasocitinib, CP-690550	Xeljanz, Jakvinus	JAK3, JAK2(V617F) inhibitor	B. Kinase inhibitor		Approved	+	LC Laboratories	T-1377	5000
Axitinib	AG013736	Inlyta	VEGFR, PDGFR, KIT inhibitor	B. Kinase inhibitor		Approved	+	LC Laboratories	A-1107	10000
Saracatinib	AZD-0530		Src, Abl inhibitor	B. Kinase inhibitor		Investigational (Ph 3)		LC Laboratories	S-8906	10000
Bosutinib	SKI-606	Bosulif	Abl, Src inhibitor	B. Kinase inhibitor		Approved	+	LC Laboratories	B-1788	10000
Canertinib	PD 183805, CI-1033		pan-HER inhibitor	B. Kinase inhibitor	Irreversible	Investigational (Ph 3)		LC Laboratories	C-1201	10000
Pazopanib	GW786034	Votrient	VEGFR inhibitor	B. Kinase inhibitor		Approved	+	LC Laboratories	P-6706	10000
Tandutinib	CT53518, MLN518		FLT3, PDGFR, KIT inhibitor	B. Kinase inhibitor		Investigational (Ph 2)		LC Laboratories	T-7802	1000
Enzastaurin	LY317615		PKCbeta inhibitor	B. Kinase inhibitor		Investigational (Ph 3)		LC Laboratories	E-4506	10000
Masitinib	AB1010		KIT inhibitor	B. Kinase inhibitor		Investigational (Ph 3)	+	LC Laboratories	M-7007	10000
Pictilisib	RG-7321, GDC-0941		PI3K inhibitor, pan-class I	B. Kinase inhibitor		Investigational (Ph 2)		LC Laboratories	G-9252	10000
Sorafenib	Bay 43-9006	Nevaxar	B-Raf, FGFR-1, VEGFR-2 & -3, PDGFR-beta, KIT, and FLT3 inhib	B. Kinase inhibitor		Approved	+	LC Laboratories	S-8502	1000
Seliciclib	Roscovitine, CYC202		CDK2/7/9 inhibitor	B. Kinase inhibitor		Investigational (Ph 2)	+	LC Laboratories	R-1234	10000
Sunitinib	SU-11248	Sutent	Broad TK inhibitor	B. Kinase inhibitor		Approved	+	LC Laboratories	S-8803	1000
Dactolisib	NVP-BEZ235		mTOR/(PI3K) inhibitor	B. Kinase inhibitor		Investigational (Ph 2)		LC Laboratories	N-4288	1000
Quizartinib	AC220		FLT3 inhibitor	B. Kinase inhibitor		Investigational (Ph 3)	+	ChemieTek	CT-AC220	1000
Gandotinib	LY2784544		JAK2 inhibitor	B. Kinase inhibitor		Investigational (Ph 2)		Selleck	S2179	10000
AZ 3146	AZ 3146		Mps1 kinase (TTK) inhibitor	B. Kinase inhibitor		Probe		Tocris Biosciences	3994	10000
Sotrastaurin	AEB071, NVP-AEB071		PKC inhibitor	B. Kinase inhibitor		Investigational (Ph 2)	+	Axon Medchem	Axon 1635-2	10000
Midostaurin	PKC412, CGP 41251, NVP-PKC412		Broad TK (FLT3, KIT, RET, JAK, EGFR...) inhibitor	B. Kinase inhibitor		Investigational (Ph 3)	+	LC Laboratories	P-7600	10000
Regorafenib	BAY73-4506	Stivarga	B-Raf, c-Kit, VEGFR2 inhibitor	B. Kinase inhibitor		Approved	+	Selleck	S1178	10000
UCN-01	7-Hydroxystaurosporine, UCN-01		PKCbeta, PDK1, Chk, Cdk2 inhibitor	B. Kinase inhibitor		Investigational (Ph 2)		Sigma-Aldrich	U6508-4	10000
Ruboxistaurin	LY333531		PKCbeta inhibitor	B. Kinase inhibitor		Investigational (Ph 3)		Axon Medchem	Axon 1401-2	10000
Tivantinib	ARQ-197		MET inhibitor	B. Kinase inhibitor		Investigational (Ph 2)	+	ChemieTek	CT-ARQ197	1000
Volasertib	BI 6727		PLK1 inhibitor	B. Kinase inhibitor		Investigational (Ph 3)	+	ChemieTek	CT-BI6727	1000
NVP-RAF265	RAF265, CHIR-265, NVP-RAF265		"C-Raf" inhibitor, unclear MoA	B. Kinase inhibitor		Investigational (Ph 2)		Selleck	S2161	1000
Neratinib	HKI-272		EGFR inhibitor	B. Kinase inhibitor	Irreversible	Investigational (Ph 3)	+	Selleck	S2150(2)	1000
Rabusertib	IC-83, LY2603618		Chk1 inhibitor	B. Kinase inhibitor		Investigational (Ph 2)		Selleck	S2626	1000
Galunisertib	LY2157299		TGF-B/Smad inhibitor	B. Kinase inhibitor		Investigational (Ph 2)	+	Selleck	S2230	1000
Linifanib	AL-39324, RG3635, ABT-869		VEGFR, PDGFR, CSF-1R, FLT3 inhibitor	B. Kinase inhibitor		Investigational (Ph 3)	+	Selleck	S1003	1000
Brivanib	BMS-582664, BMS-540215		VEGFR inhibitor	B. Kinase inhibitor		Investigational (Ph 3)	+	Selleck	S1084	1000
Buparlisib	BKM-120, NVP-BKM120		PI3K inhibitor, pan-class I	B. Kinase inhibitor		Investigational (Ph 2)	+	Selleck	S2247	10000
Nintedanib	Indetanib, BIBF 1120	Vargatef, Ofev	VEGFR, PDGFR, FGFR inhibitor	B. Kinase inhibitor		Approved	+	Selleck	S1010	10000
AZD4547	AZD4547		FGFR inhibitor	B. Kinase inhibitor		Investigational (Ph 2)	+	ChemieTek	CT-A4547	1000
Cabozantinib	XL184, BMS-907351	Cometriq	VEGFR2, Met, FLT3, Tie2, Kit and Ret inhibitor	B. Kinase inhibitor		Approved	+	ChemieTek	CT-XL184	1000
AZD1480	AZD1480		JAK1/2, FGFR inhibitor	B. Kinase inhibitor		Investigational (Ph 1)		ChemieTek	CT-A1480	1000
Sonolisib	DJM-166, PX-866		PI3K inhibitor, pan-class I. Irreversible	B. Kinase inhibitor		Investigational (Ph 2)	+	Active Biochem	PX-866	10000
PF-04708671	PF-04708671		p70S6K inhibitor	B. Kinase inhibitor		Probe		Sigma-Aldrich	PZ0143	10000
Binimetinib	MEK162, ARRY-438162, ARRY-162, NVP-MEK162		MEK1/2 inhibitor	B. Kinase inhibitor		Investigational (Ph 2)	+	ChemieTek	CT-A162	1000
Tamatinib	R406		Syk inhibitor	B. Kinase inhibitor	Active metabolite of Fostamatinib	Investigational (Ph 1)		Selleck	S2194-2	10000
KX2-391	KX2-391		non-ATP competitive Src inhibitor	B. Kinase inhibitor		Investigational (Ph 2)	+	Selleck	S2700	10000
TAK-733	TAK-733		MEK1/2 inhibitor	B. Kinase inhibitor		Investigational (Ph 1)		Selleck	S2617	1000
Omipalisib	GSK2126458		PI3K/mTOR inhibitor	B. Kinase inhibitor		Investigational (Ph 1)	+	Selleck	S2658	1000
Ibrutinib	CRA-032765, PCI-32765	Imbruvica	Btk inhibitor	B. Kinase inhibitor	Irreversible	Approved	+	Selleck	S2680	1000
TAK-901	TAK-901		Aurora, Src family, JAK3, RTK inhibitor	B. Kinase inhibitor		Investigational (Ph 1)	+	Selleck	S2718	1000
Fostamatinib	R935788		Syk inhibitor	B. Kinase inhibitor	Prodrug, active substance of Fostamatinib	Investigational (Ph 2)	+	Selleck	S2206-3	2500
NVP-BGJ398	BGJ398, NVP-BGJ398		FGFR inhibitor	B. Kinase inhibitor		Investigational (Ph 1)	+	ChemieTek	CT-BGJ398	1000
Momelotinib	CYT1138, CYT-387		JAK1 & 2 inhibitor	B. Kinase inhibitor		Investigational (Ph 2)	+	ChemieTek	CT-CYT387	10000
Sapanisertib	INK128, TAK-228, MLN-0128		mTOR inhibitor	B. Kinase inhibitor		Investigational (Ph 1)	+	ChemieTek	CT-INK128	1000
TGX-221	TGX-221		PI3K beta selective inhibitor	B. Kinase inhibitor		Probe		ChemieTek	CT-TGX221	10000
VX-11E	VX-11E		ERK1 & 2 inhibitor	B. Kinase inhibitor		Probe		ChemieTek	CT-VX11e	2500
Dacomitinib	PF-00299804		pan-HER inhibitor	B. Kinase inhibitor		Investigational (Ph 3)	+	ChemieTek	CT-DACO	1000
Dinaciclib	SCH727965		CDK inhibitor	B. Kinase inhibitor		Investigational (Ph 3)	+	ChemieTek	CT-DINA	1000
Dabrafenib	GSK2118436B	Tafinlar	B-Raf(V600E) inhibitor	B. Kinase inhibitor		Approved	+	ChemieTek	CT-DABR	2500
Ralimetinib	CP868569, LY2228820		p38MAPK inhibitor	B. Kinase inhibitor		Investigational (Ph 2)	+	Selleck	S1494	10000
Crenolanib	CP-868596		PDGFRA and PDGFRB inhibitor	B. Kinase inhibitor		Investigational (Ph 2)	+	Selleck	S2730	10000
PF-4800567	PF-4800567		CK1epsilon inhibitor	B. Kinase inhibitor		Probe		Tocris Biosciences	4281	10000
PF-670462	PF-670462		CK1epsilon and CK1delta inhibitor	B. Kinase inhibitor		Probe		Tocris Biosciences	3316	10000
ZSTK474	ZSTK474		PI3K gamma selective inhibitor	B. Kinase inhibitor		Investigational (Ph 1)	+	LC Laboratories	Z-1066	10000
Vistusertib	AZD2014		mTOR inhibitor, ATP-competitive	B. Kinase inhibitor		Investigational (Ph 2)	+	Selleck	S2783	10000
GSK2636771	GSK2636771		PI3K beta selective inhibitor	B. Kinase inhibitor		Investigational (Ph 1)	+	ChemieTek	CT-GSK263	10000
(5Z)-7-Oxozeaenol	(5Z)-7-Oxozeaenol		TAK1 inhibitor	B. Kinase inhibitor		Probe		Tocris Biosciences	3604-01-03	10000
Rebastinib	DCC-2036		Allosteric ABL, FLT3, TIE2, TRKA inhibitor	B. Kinase inhibitor		Investigational (Ph 1)		ChemieTek	CT-DCC20	1000
GSK269962	GSK269962		ROCK1 and ROCK2 inhibitor	B. Kinase inhibitor		Probe		Tocris Biosciences	4009	10000
PF 431396	PF 431396		FAK/PYK2 inhibitor	B. Kinase inhibitor		Probe		Tocris Biosciences	4278	10000
GSK650394	GSK650394		SGK1 & 2 inhibitor	B. Kinase inhibitor		Probe		Tocris Biosciences	3572	10000
BMS-911543	BMS-911543		JAK2 inhibitor	B. Kinase inhibitor		Investigational (Ph 1)		ChemieTek	CT-BMS911	10000
Ipatasertib	RG7440, GDC-0068		AKT inhibitor	B. Kinase inhibitor		Investigational (Ph 2)	+	ChemieTek	CT-G0068	10000
LY-294002	LY 294002		PI3K inhibitor	B. Kinase inhibitor		Investigational (Ph 1)		LC Laboratories	L-7962	100000
AZ-23	AZ-23		Trk inhibitor	B. Kinase inhibitor		Probe		Axon Medchem	Axon 1610	1000
ASP3026	ASP3026		ALK inhibitor	B. Kinase inhibitor		Investigational (Ph 1)	+	ChemieTek	CT-ASP302	10000
Alectinib	CH5424802	Alecensa	ALK (incl gatekeeper mut) inhib	B. Kinase inhibitor		Approved (Japan, US)	+	ChemieTek	CT-CH542	1000
GSK-1838705A	GSK1838705A		IGF1R, INSR, ALK inhib	B. Kinase inhibitor		Probe		ChemieTek	CT-GSK183	2500
GSK-1904529A	GSK1904529A		IGF1R, INSR inhib	B. Kinase inhibitor		Probe		ChemieTek	CT-GSK190	10000
SP600125	Pyrazolanthrone, Anthrapyrazolone, SP600125		pan-JNK inhibitor	B. Kinase inhibitor		Probe		LC Laboratories	S-7979	100000
Alpelisib	BYL719, NVP-BYL719		PI3Kalpha inhibitor	B. Kinase inhibitor		Investigational (Ph 2)	+	Selleck	S2814	2500
Baricitinib	INCB28050, LY3009104		JAK inhibitor	B. Kinase inhibitor		Investigational (Ph 2)	+	Selleck	S2851	2500
BX-912	BX-912		PDK1 inhib	B. Kinase inhibitor		Probe		Selleck	S1275	10000
AZD-5363	AZD-5363		AKT inhibitor	B. Kinase inhibitor		Investigational (Ph 2)	+	ChemieTek	CT-A5363	10000
Fedratinib	TG-101348, SAR302503		JAK2-selective inhibitor	B. Kinase inhibitor		Investigational (Ph 2)		ChemieTek	CT-TG101	10000
PF-03758309	PF-03758309		PAK inhibitor	B. Kinase inhibitor		Investigational (Ph 1)	+	ChemieTek	CT-PF0375	10000
GSK-2334470	GSK2334470		PDK1 inhibitor	B. Kinase inhibitor		Probe		ChemieTek	CT-GSK233	10000
Bafetinib	NS-187, INNO-406		Abl, Lyn inhibitor	B. Kinase inhibitor		Investigational (Ph 2)	+	Selleck	S1369	1000
AZD-8330	ARRY-424704, AZD-8330		MEK1/2 inhibitor	B. Kinase inhibitor		Investigational (Ph 1)		ChemieTek	CT-A8330	1000
BMS-599626	AC-480, BMS-599626		Pan-HER inhibitor	B. Kinase inhibitor		Investigational (Ph 1)		ChemieTek	CT-BMS59	10000
LY-2874455	LY 2874455		FGFR inhibitor	B. Kinase inhibitor		Investigational (Ph 1)		Axon Medchem	Axon 1981	1000
Tideglusib	NP031112		GSK3 inhibitor	B. Kinase inhibitor		Investigational (Ph 2)	+	Selleck	S2823	3000
SGI-1776	SGI-1776		PIM kinase inhibitor	B. Kinase inhibitor		Investigational (Ph 1)		Selleck	S2198	10000
Milciclib	PHA-848125		CDK2 inhibitor	B. Kinase inhibitor		Investigational (Ph 2)	+	Selleck	S2751	10000
Lenvatinib	E7080	Lenvima	VEGFR inhibitor	B. Kinase inhibitor		Approved (US)	+	Selleck	S1164	2500
Duvelisib	INK1197, IPI-145		PI3K inhibitor	B. Kinase inhibitor		Investigational (Ph 3)	+	Selleck	S7028	500
Icotinib	BPI-2009H		EGFR inhibitor	B. Kinase inhibitor		Investigational (Ph 2)	+	Selleck	S2922	10000
Apatinib	YN968D1		VEGFR inhibitor	B. Kinase inhibitor		Investigational (Ph 3)	+	Selleck	S2221	10000
Amuvatinib	MP-470		Broad spectrum TK inhib	B. Kinase inhibitor		Investigational (Ph 2)		Selleck	S1244	10000
SCH772984	SCH772984		ERK1 & 2 inhibitor	B. Kinase inhibitor		Probe		ChemieTek	CT-SCH772	10000
Semaxanib	SU5416		VEGFR inhibitor	B. Kinase inhibitor		Investigational (Ph 3)		Selleck	S2845	10000
Pelitinib	WAY-EKB 569, EKB-569		EGFR inhibitor	B. Kinase inhibitor	Irreversible	Investigational (Ph 2)		Selleck	S1392	2500
Telatinib	BAY 57-9352		VEGFR, KIT, PDGFR inhibitor	B. Kinase inhibitor		Investigational (Ph 2)		Selleck	S2231	10000
Triciribine	Pentaazacentopthylene, Tricyclic nucleoside, NSC 154020		AKT inhibitor	B. Kinase inhibitor		Investigational (Ph 2)	+	Selleck	S1117-2	100000
Tozasertib	MK-0457, VX-680		pan-Aurora inhibitor	B. Kinase inhibitor		Investigational (Ph 2)		Selleck	S1048	10000
Varlitinib	ARRY-334543		EGFR HER2 inhibitor	B. Kinase inhibitor		Investigational (Ph 2)	+	Selleck	S2755	10000
Golvatinib	E7050		MET, VEGFR2 inhibitor	B. Kinase inhibitor		Investigational (Ph 2)	+	Selleck	S2859	2500
Sapitinib	AZD-8931		Pan-HER inhibitor	B. Kinase inhibitor		Investigational (Ph 2)	+	Selleck	S2192	1000
NVP-AEE788	AEE788, GNF-PF-5343, NVP-AEE788		EGFR, VEGFR, ABL, SRC inhibitor	B. Kinase inhibitor		Investigational (Ph 2)		Selleck	S1486	2500
AT7519	AT7519		CDK1, 2, 4, 6 and 9 inhibitor	B. Kinase inhibitor		Investigational (Ph 1)	+	Selleck	S1524	10000
NVP-BGT226	BGT226, NVP-BGT226		PI3K/mTOR inhibitor	B. Kinase inhibitor		Investigational (Ph 2)		Selleck	S2749	1000
BMS-777607	BMS 777607		Met, Axl, Ron and Tyro3 inhibitor	B. Kinase inhibitor		Investigational (Ph 2)	+	Selleck	S1561	2500
Abemaciclib	LY2835219		CDK4/6 inhibitor	B. Kinase inhibitor		Investigational (Ph 3)	+	Selleck	S7158	2500
Ceritinib	LDK378, NVP-LDK378	Zykadia	ALK inhibitor	B. Kinase inhibitor		Approved	+	Selleck	S7083	2500
VX 745	VX 745		p38MAPK inhibitor	B. Kinase inhibitor		Investigational (Ph 2)	+	Tocris Biosciences	3915	10000
XL-647	XL-647, XL-647		EGFR, ERBB2, VEGFR, EPHB4	B. Kinase inhibitor		Investigational (Ph 2)	+	Santa Cruz Biotechnology	sc-364659	1000
TAK-960	TAK-960		PLK1 inhibitor	B. Kinase inhibitor		Investigational (Ph 1)		Santa Cruz Biotechnology	sc-364631	2500
Hydroxyfasudil	HA-1100		ROCK, PKA, PKG, PRK inhibitor	B. Kinase inhibitor	Active metabolite of fasudil	(Approved Japan)	+	Santa Cruz Biotechnology	sc-202176	37500
Lucitanib	CO-3810, S 80881, E-3810		FGFR1, VEGFR inhibitor	B. Kinase inhibitor		Investigational (Ph 2)	+	Axon Medchem	Axon 1942	10000
PD184352	PD184352		MEK1/2 inhibitor	B. Kinase inhibitor		Investigational (Ph 2)		Selleck	S1020	10000
ENMD-2076	ENMD-2076		pan-Aurora, VEGFR inhibitor	B. Kinase inhibitor		Investigational (Ph 2)	+	Selleck	S1181	10000
MK-2461	MK-2461		MET inhibitor	B. Kinase inhibitor		Investigational (Ph 2)		Selleck	S2774	10000
PD0325901	PD0325901		MEK1/2 inhibitor	B. Kinase inhibitor		Investigational (Ph 2)	+	Selleck	S1036	1000
PH-797804	PH-797804		p38MAPK inhibitor	B. Kinase inhibitor		Investigational (Ph 2)		Selleck	S2726	1000
TAK-715	TAK-715		p38MAPK inhibitor	B. Kinase inhibitor		Investigational (Ph 2)		Selleck	S2928	10000
TG100-115	TG100-115		PI3K gamma/delta inhibitor	B. Kinase inhibitor		Investigational (Ph 2)		Selleck	S1352	10000
AMG-208	AMG-208		MET inhibitor	B. Kinase inhibitor		Investigational (Ph 1)		Selleck	S1316	2500
AMG-900	AMG-900		pan-Aurora inhibitor	B. Kinase inhibitor		Investigational (Ph 1)		Selleck	S2719	1000
Tucatinib	ARRY-380, ARRY-380		HER2 inhibitor	B. Kinase inhibitor		Investigational (Ph 1)	+	Selleck	S2752	2500
GSK-1070916	GSK-1070916		AURb, AURc inhibitor	B. Kinase inhibitor		Investigational (Ph 1)		Selleck	S2740	1000
GSK-461364	GSK-461364		PLK1 inhibitor	B. Kinase inhibitor		Investigational (Ph 1)		Selleck	S2193	10000
Capmatinib	INC280, INCB-28060, NVP-INC280		MET inhibitor	B. Kinase inhibitor		Investigational (Ph 2)	+	Selleck	S2788	1000
OSI-930	OSI-930		KIT, VEGFR inhibitor	B. Kinase inhibitor		Investigational (Ph 1)		Selleck	S1220	2500
Palomid-529	P529, Palomid-529		AKT, MTOR, PI3K inhibitor	B. Kinase inhibitor		Investigational (Ph 1)		Selleck	S2238	10000
PF-00562271	PF-00562271		FAK inhibitor	B. Kinase inhibitor		Investigational (Ph 1)		Selleck	S2672	10000
PF-03814735	PF-03814735		AURa, AURb inhibitor	B. Kinase inhibitor		Investigational (Ph 1)		Selleck	S2725	10000
Gedatolisib	PKI-587, PF-05212384		PI3K/mTOR inhibitor	B. Kinase inhibitor		Investigational (Ph 2))	+	Selleck	S2628	1000
SNS-314	SNS-314		AURa, AURb inhibitor	B. Kinase inhibitor		Investigational (Ph 1)		Selleck	S1154	1000
TAK-285	TAK-285		HER2 inhibitor	B. Kinase inhibitor		Investigational (Ph 1)	+	Selleck	S2784	2500
CEP-32496	CEP-32496		BRAF inhibitor	B. Kinase inhibitor		Investigational (Ph 2)	+	Selleck	S8015	10000
MLN-8054	MLN-8054		AURa AURb FLT3 KIT (PDGFR)	B. Kinase inhibitor		Investigational (Ph 1)		Selleck	S1100	10000
KW-2449	KW-2449		AURa AURb FLT3 inhibitor	B. Kinase inhibitor		Investigational (Ph 1)		Selleck	S2158	2500
KRN-633	KRN-633		VEGFR inhibitor	B. Kinase inhibitor		Investigational (Ph 1)		Selleck	S1557	2500
PHA-793887	PHA-793887		CDK inhibitor	B. Kinase inhibitor		Investigational (Ph 1)		Selleck	S1487	10000
AZD-6482	AZD-6482		PI3Kbeta-selective inhibitor	B. Kinase inhibitor		Investigational (Ph 1)		Selleck	S1462	2500
GSK-1059615	GSK-615, GSK-1059615		PI3K/mTOR inhibitor	B. Kinase inhibitor		Investigational (Ph 1)		Selleck	S1360	10000
CYC-116	CYC-116		Aurora and VEGFR2 inhibitor	B. Kinase inhibitor		Investigational (Ph 1)		Selleck	S1171	10000
CP-724714	CP-724714		EGFR ERBB2 inhibitor	B. Kinase inhibitor		Investigational (Ph 1)		Selleck	S1167	10000
SGX-523	SGX-523		MET inhibitor	B. Kinase inhibitor		Investigational (Ph 1)		Selleck	S1112	5000
JNJ-38877605	JNJ-38877605		MET inhibitor	B. Kinase inhibitor		Investigational (Ph 1)		Selleck	S1114	10000
GSK-690693	GSK-690693		AKT, PKA, PKC inhibitor	B. Kinase inhibitor		Investigational (Ph 1)		Selleck	S1113	10000
OSU-03012	AR-12, OSU-03012		PDPK1 inhibitor	B. Kinase inhibitor		Investigational (Ph 1)		Selleck	S1106	25000
NVP-AEW541	AEW541, NVP-AEW541		IGF1R inhibitor	B. Kinase inhibitor		Investigational (Ph 1)		Selleck	S1034	10000
PF-04217903	PF-04217903		MET inhibitor	B. Kinase inhibitor		Investigational (Ph 1)		Selleck	S1094	2500
AZD-1080	AZ-11548415, AZD-1080		GSK3 inhibitor	B. Kinase inhibitor		Investigational (Ph 1)		Selleck	S7145	10000
RG-7603	GDC-0349, RG-7603		PI3K inhibitor, pan-class I	B. Kinase inhibitor		Investigational (Ph 1)		Selleck	S8040	2500
MK-8776	SCH-900776, MK-8776		CHEK1 inhibitor	B. Kinase inhibitor		Investigational (Ph 1)		Selleck	S2735	2500
PKI-402	PKI-402		PI3K/mTOR inhibitor	B. Kinase inhibitor		Probe		Selleck	S2739	2500
CH-5132799	PA-799, CH-5132799		PI3K inhibitor, pan-class I	B. Kinase inhibitor		Investigational (Ph 1)		Selleck	S2699	10000
AZD-5438	AZD-5438		CDK1,2,9 inhibitor	B. Kinase inhibitor		Investigational (Ph 1)		Selleck	S2621	10000
Silmitasertib	CX-4945		CSNK2A1 inhibitor	B. Kinase inhibitor		Investigational (Ph 2)	+	Selleck	S2248	10000
Mubritinib	TAK-165		HER2 inhibitor	B. Kinase inhibitor		Investigational (Ph 1)		Selleck	S2216	1000
AZD-8186	AZD-8186		PI3Kbeta inhibitor	B. Kinase inhibitor		Investigational (Ph 1)	+	Active Biochem	A-1610	1000
GDC-0623	GDC-0623		MEK1/2 inhibitor	B. Kinase inhibitor		Investigational (Ph 2)		Active Biochem	A-1181	2500
Talmapimod	SCIO-469		p38MAPK alpha selective inhibitor	B. Kinase inhibitor		Investigational (Ph 2)		Axon Medchem	Axon 1671	10000
PHA 408	PHA 408		IKK-2 inhibitor	B. Kinase inhibitor		Probe		Axon Medchem	Axon 1651	10000
PS-1145	PS-1145		IKK-2 inhibitor	B. Kinase inhibitor		Probe		Axon Medchem	Axon 1568	25000
KU-60019			ATM inhibitor	B. Kinase inhibitor		Probe		Selleck	S1570	25000
TPCA-1	TPCA-1		IKK-2 inhibitor	B. Kinase inhibitor		Probe		Selleck	S2824	25000
XL019			JAK2 inhibitor	B. Kinase inhibitor		Investigational (Ph 1)		Selleck	S7036	10000
IRAK1/4 inhibitor	IRAK1/4 inhibitor		IRAK1/4 inhibitor	B. Kinase inhibitor		Probe		Merck Millipore	407601	25000
Encorafenib	NVP-LGX818, LGX818		B-Raf(V600E) inhibitor	B. Kinase inhibitor		Investigational (Ph 2)	+	Selleck	S7108	1000
MK-8745	MK-8745		Aurora A inhibitor	B. Kinase inhibitor		Probe		Selleck	S7065	25000
AZ191	AZ191		DYRK1A inhibitor	B. Kinase inhibitor		Probe		Selleck	S7338	10000
Ribociclib	LEE011, NVP-LEE011		CDK4/6 inhibitor	B. Kinase inhibitor		Investigational (Ph 3)	+	Selleck	S7440	10000
VE-821			ATR inihibitor	B. Kinase inhibitor		Probe		Selleck	S8007	10000
Pacritinib	SB1518		FLT3/JAK2	B. Kinase inhibitor		Investigational (Ph 3)	+	Selleck	S8057	10000
Tanzisertib	CC-930		JNK inhibitor	B. Kinase inhibitor		Investigational (Ph 2)		Medchemexpress	HY-15495	10000
Bentamapimod	AS602801		JNK inhibitor	B. Kinase inhibitor		Investigational (Ph 1)		Medchemexpress	HY-14761	10000
Cobimetinib	XL-518, GDC-0973	Cotellic	MEK1/2 inhibitor	B. Kinase inhibitor		Approved (US)	+	Medchemexpress	HY-13064	1000
AZD1208	AZD1208		PIM1, 2, 3 kinase inhibitor	B. Kinase inhibitor		Investigational (Ph 1)		Medchemexpress	HY-15604	10000
BGB324	R 428, BGB324		Axl inhibitor	B. Kinase inhibitor		Investigational (Ph 1)	+	Axon Medchem	Axon 1946	10000
Pilaralisib	XL147, SAR245408		PI3K inhibitor. Pan-class I	B. Kinase inhibitor		Investigational (Ph 2)		Medchemexpress	HY-16526	2500
MGCD-265	MGCD-265		MET, VEGFR-1, -2, -3, RON, TIE2 inhib	B. Kinase inhibitor		Investigational (Ph 2)		Selleck	S1361	10000
Apitolisib	GDC-0980		PI3K/mTOR inhibitor	B. Kinase inhibitor		Investigational (Ph 2)		ChemieTek	CT-G0980	10000
Voxtalisib	SAR245409/ XL765		mTOR/PI3K inhibitor	B. Kinase inhibitor		Investigational (Ph 2)		ChemieTek	CT-XL765c	10000
Brigatinib	AP26113		ALK, FER, ROS, FLT3 inhibitor	B. Kinase inhibitor		Approved		Selleck	S7000	2500
Rigosertib	ON-01910	Estybon, Novonex	Ras-Raf interaction inhibitor	B. Kinase inhibitor		Investigational (Ph 3)	+	Selleck	S1362	10000
Tacrolimus	FK-506	Prograf, Advagraf, Protopic	Binds FKBP12, causes inhibition of calcineurin	C. Rapalog		Approved	+	Tocris Biosciences	3631	10000
Everolimus	RAD001, SDZ-RAD, NVP-RAD001	Afinitor, Certican, Zortress	binds FKBP12, causes inhibition of mTORC1	C. Rapalog		Approved	+	LC Laboratories	E-4040	100
Temsirolimus	CCI-779	Torisel	binds FKBP12, causes inhibition of mTORC1	C. Rapalog		Approved	+	LC Laboratories	T-8040	100
Sirolimus	Rapamycin	Rapamune	binds FKBP12, causes inhibition of mTORC1	C. Rapalog		Approved	+	LC Laboratories	R-5000	100
Ridaforolimus	AP 23573, Deforolimus, MK-8669		binds FKBP12, causes inhibition of mTORC1	C. Rapalog		Investigational (Ph 3)	+	Active Biochem	A-1004	100
Dexamethasone		Decadron, Dexpak	Glucocorticoid, immunomodulatory agent	D. Immunomodulatory		Approved	+	Selleck	S1322	10000
Thalidomide		Thalomid	Immunosuppresant	D. Immunomodulatory		Approved	+	National Cancer Institute	NSC 66847-R/5	100000
Imiquimod		Aldara, Vyloma, Zyclara	Immunomodulatory agent, TLR7 agonist	D. Immunomodulatory		Approved	+	National Cancer Institute	NSC 369100-F/4	2500
Levamisole	Tetramisole	Ergamisol	Immunomodulatory agent	D. Immunomodulatory		Approved		Sigma-Aldrich	L9756	10000
Methylprednisolone		Medrol	Glucocorticoid, immunomodulatory agent	D. Immunomodulatory		Approved	+	Santa Cruz Biotechnology	sc-205749	10000
Prednisolone		Pred, Inflamase	Glucocorticoid, immunomodulatory agent	D. Immunomodulatory		Approved	+	Santa Cruz Biotechnology	sc-205815	10000
Prednisone			Immunomodulatory agent	D. Immunomodulatory	Prodrug, activated in the liver	Approved	+	Santa Cruz Biotechnology	sc-205816	10000
Bimatoprost	AGN 192024	Latisse, Lumigan, Prostamide	Prostaglandin analog	D. Immunomodulatory		Approved	+	Selleck	S1407	5500
Lenalidomide	CC-5013	Revlimid	Immunomodulatory	D. Immunomodulatory		Approved	+	LC Laboratories	L-5499	100000
Pomalidomide	3-amino-thalidomide, CC-4047	Pomalyst	Immunomodulatory agent, anti-angiogenic	D. Immunomodulatory		Approved	+	Sigma-Aldrich	P0018	10000
VGX-1027	VGX-1027		Nitric oxide-donating immunomodulator	D. Immunomodulatory		Investigational (Ph 1)		Selleck	S7515	10000
NLG919	NLG919, NLG919		IDO inhibitor	D. Immunomodulatory		Investigational (Ph 1)	+	Selleck	S7111	10000
Tasquinimod	ABR-215050		S100A9 inhibitor, immunomodulatory, anti-angiogenic	D. Immunomodulatory		Investigational (Ph 3)	+	Medchemexpress	HY-10528	10000
Tretinoin	ATRA, retinoic acid, vitamin A	Altinac, Atralin, Avita, Refissa, Renova, Retin-A, Tretin-X, Retisol-A, Stievaa, Vitinoin	Retinoic acid receptor agonist	E. Differentiating/ epigenetic modifier		Approved	+	National Cancer Institute	NSC 122758-Q/6	10000
Bexarotene		Targretin	Antineoplastic agent; retinoid specifically selective for retinoid X receptors	E. Differentiating/ epigenetic modifier		Approved	+	Santa Cruz Biotechnology	sc-217753	10000
Veliparib	ABT-888		PARP inhibitor	E. Differentiating/ epigenetic modifier		Investigational (Ph 3)	+	Selleck	S1004	10000
Decitabine	5-aza-2'-deoxycytidine	Dacogen	Nucleoside analog DNA methyl transferase inhibitor	E. Differentiating/ epigenetic modifier	Prodrug, activated in the cells	Approved	+	Selleck	S1200	10000
Tipifarnib	Zarnestra, IND 58359, R115777		Farnesyltransferase inhibitor	E. Differentiating/ epigenetic modifier		Investigational (Ph 3)	+	Selleck	S1453	10000
Rucaparib	AG-014447, PF-01367338, AG-014699		PARP inhibitor	E. Differentiating/ epigenetic modifier		Investigational (Ph 2)	+	Axon Medchem	Axon 1529	10000
Belinostat	PX105684, PXD101	Beleodaq	HDAC inhibitor	E. Differentiating/ epigenetic modifier		Approved (US)	+	ChemieTek	CT-BELI	10000
Tacedinaline	Acetyldinaline, Gö 5549, PD 123654,, CI-994		HDAC inhibitor	E. Differentiating/ epigenetic modifier		Investigational (Ph 3)		LC Laboratories	C-2606	1000
Iniparib	IND-71677, BSI-201		PARP inhibitor	E. Differentiating/ epigenetic modifier		Investigational (Ph 3)		Axon Medchem	Axon 1566	10000
Panobinostat	LBH589	Farydak, Faridak	HDAC inhibitor	E. Differentiating/ epigenetic modifier		Approved	+	LC Laboratories	P-3703	1000
Vorinostat	SAHA, MK-0683	Zolinza	HDAC inhibitor	E. Differentiating/ epigenetic modifier		Approved	+	LC Laboratories	V-8477	10000
Entinostat	SNDX-275, MS-275		HDAC inhibitor	E. Differentiating/ epigenetic modifier		Investigational (Ph 2)	+	LC Laboratories	E-3866	10000
Olaparib	KU-0059436, AZD2281	Lynparza	PARP inhibitor	E. Differentiating/ epigenetic modifier		Approved	+	LC Laboratories	O-9201	10000
Arsenic(III) oxide		Trisenox	Thioredoxin reductase inhibitor; cytotoxic chemotherapeutic	E. Differentiating/ epigenetic modifier		Approved	+	Sigma-Aldrich	202673	2500
Azacitidine	5-azacytidine, 5-AzaC	Vidaza	Nucleoside analog DNA methyl transferase inhibitor	E. Differentiating/ epigenetic modifier	Prodrug, activated in the cells	Approved	+	National Cancer Institute	NSC 102816-P/21	10000
XAV-939	XAV-939		Tankyrase-1 and -2	E. Differentiating/ epigenetic modifier		Probe		Selleck	S1180	10000
Valproic acid		Depacon, Depakene, Depakote, Stavzor	HDAC inhibitor	E. Differentiating/ epigenetic modifier		Approved	+	Sigma-Aldrich	P4543	1000000
Niraparib	MK-4827		PARP inhibitor	E. Differentiating/ epigenetic modifier		Investigational (Ph 3)	+	ChemieTek	CT-MK4827	10000
Mocetinostat	MGCD0103		HDAC inhibitor (HDAC1 & 2-selective)	E. Differentiating/ epigenetic modifier		Investigational (Ph 2)	+	Selleck	S1122	10000
Quisinostat	JNJ-26481585		HDAC inhibitor	E. Differentiating/ epigenetic modifier		Investigational (Ph 2)	+	Active Biochem	A-1162	1000
JQ1	(+)JQ1, SGCBD01(+), JQ1		BET family inhibitor	E. Differentiating/ epigenetic modifier		Probe		SGC	SGCBD01(+)	10000
Tubacin	Tubacin		HDAC6 inhibitor	E. Differentiating/ epigenetic modifier		Probe		Selleck	S2239	10000
Tubastatin A	Tubastatin A		HDAC6 inhibitor	E. Differentiating/ epigenetic modifier		Probe		ChemieTek	CT-TUBA	10000
StemRegenin 1	StemRegenin 1, SR1		AHR antagonist, stem cell regenerating	E. Differentiating/ epigenetic modifier		Probe		ChemieTek	CT-SR1	10000
PFI-1	PFI-1		BET family inhibitor	E. Differentiating/ epigenetic modifier		Probe		SGC	SGCPFI	30000
I-BET151	GSK1210151A, I-BET151		BET family inhibitor	E. Differentiating/ epigenetic modifier		Probe		ChemieTek	CT-BET151	10000
FG-4592	FG-4592		HIF prolyl hydroxylase inhibitor	E. Differentiating/ epigenetic modifier		Investigational (Ph 2)	+	Selleck	S1007	10000
Lomeguatrib			O6-methylguanine-DNA methyltransferase inhibitor	E. Differentiating/ epigenetic modifier		Investigational (Ph 2)		Tocris Biosciences	4359	10000
IOX-2	IOX-2		PHD2 inhibitor	E. Differentiating/ epigenetic modifier		Probe		Tocris Biosciences	4451	50000
GSK-J4	GSK-J4		JMJD3 (histone demethylase) inhibitor	E. Differentiating/ epigenetic modifier		Probe		Selleck	S7070-2	100000
UNC1215	UNC1215		L3MBTL3 inhibitor	E. Differentiating/ epigenetic modifier		Probe		Tocris Biosciences	4666	30000
SGC0946	SGC0946		DOT1L inhibitor	E. Differentiating/ epigenetic modifier		Probe		Selleck	S7079	10000
UNC0642	UNC0642		G9a/GLP inhibitor	E. Differentiating/ epigenetic modifier		Probe		Tocris Biosciences	5132	10000
GSK343	GSK343		EZH2 inhibitor	E. Differentiating/ epigenetic modifier		Probe		SGC	SGCGSK343	10000
UNC0638	UNC0638		G9a/GLP inhibitor	E. Differentiating/ epigenetic modifier		Probe		Tocris Biosciences	4343	10000
C646	C646		p300/CREB-binding protein (CBP) inhibitor	E. Differentiating/ epigenetic modifier		Probe		Axon Medchem	Axon 1781	25000
Rocilinostat	ACY-1215		HDAC-6 selective inhibitor	E. Differentiating/ epigenetic modifier		Investigational (Ph 1)	+	ChemieTek	CT-ACY12	10000
Pracinostat	SB-939		HDAC inhibitor	E. Differentiating/ epigenetic modifier		Investigational (Ph 2)	+	Selleck	S1515	10000
AR-42	OSU-HDAC42, AR-42		HDAC inhibitor	E. Differentiating/ epigenetic modifier		Investigational (Ph 1)	+	Selleck	S2244	10000
Lonafarnib	Sarasar, SCH66336		Farnesyl transferase inhibitor	E. Differentiating/ epigenetic modifier		Investigational (Ph 3)	+	Selleck	S2797	100000
EPZ-5687	EPZ-5687		EZH2 inhibitor	E. Differentiating/ epigenetic modifier		Probe		ChemieTek	CT-EPZ687	10000
IOX-1	IOX-1		2-Oxoglutarate Oxygenase Inhibitor	E. Differentiating/ epigenetic modifier		Probe		Selleck	S7234	100000
Tazemetostat	EPZ-6438, E7438		EZH2 inhibitor	E. Differentiating/ epigenetic modifier		Investigational (Ph 2)	+	Chemietek	CT-EPZ438	10000
Pinometostat	EPZ-5676		DOT1L inhibitor	E. Differentiating/ epigenetic modifier		Investigational (Ph 1)	+	Selleck	S7062	1000
GSK2801	GSK2801		BAZ2B/A bromodomain inhibitor	E. Differentiating/ epigenetic modifier		Probe		SGC	SGCGSK2801	10000
SGC-CBP30	SGC-CBP30		CREBBP/EP300 bromodomain inhibitor	E. Differentiating/ epigenetic modifier		Probe		Medchemexpress	HY-15826	25000
Birabresib	OTX015, MK-8628		BET family inhibitor	E. Differentiating/ epigenetic modifier		Investigational (Ph 2)	+	Selleck	S7360	10000
CUDC-907	CUDC-907		HDAC1/2/3/10, PI3Kalpha inhibitor	E. Differentiating/ epigenetic modifier		Investigational (Ph 2)	+	Selleck	S2759	10000
RGFP966	RGFP966		HDAC3 inhibitor	E. Differentiating/ epigenetic modifier		Probe		Selleck	S7229	10000
Talazoparib	BMN 673		PARP1/2 inhibitor	E. Differentiating/ epigenetic modifier		Investigational (Ph 3)	+	Medchemexpress	HY-16106	1000
Resminostat	4SC 201		HDAC1, 3, 6 inhibitor	E. Differentiating/ epigenetic modifier		Investigational (Ph 2)	+	Medchemexpress	HY-14718A	10000
Goserelin	ICI-118630	Zoladex	Gonadotropin releasing hormone superagonist	F. Hormone therapy		Approved	+	Tocris Biosciences	3592	10000
Raloxifene	LY-139481	Evista	Selective estrogen receptor modulator	F. Hormone therapy		Approved	+	National Cancer Institute	NSC 747974-X/1	10000
Letrozole	CGS-20267	Femara	Aromatase inhibitor	F. Hormone therapy		Approved	+	National Cancer Institute	NSC 719345-G/2	10000
Anastrozole	ZD1033	Arimidex	Aromatase inhibitor	F. Hormone therapy		Approved	+	National Cancer Institute	NSC 719344-F/2	10000
Bicalutamide		Casodex, Cosudex, Calutide, Kalumid	Nonsteriodal antiandrogen	F. Hormone therapy		Approved	+	ChemieTek	CT-BIC	10000
Aminoglutethimide		Cytadren	Anti-steroid, aromatase inhibitor	F. Hormone therapy		Approved	+	Sigma-Aldrich	A9657	10000
Clomifene		Clomid, Serophene, Milophene	Selective estrogen receptor modulator	F. Hormone therapy		Approved	+	Selleck	S2561	10000
Finasteride	MK-906	Propecia, Proscar	type II 5-alpha reductase inhibitor	F. Hormone therapy		Approved	+	Tocris Biosciences	3293	10000
Flutamide		Euflex	Nonsteroidal antiandrogen	F. Hormone therapy		Approved	+	Tocris Biosciences	4094	10000
Fulvestrant		Faslodex	Estrogen receptor antagonist	F. Hormone therapy		Approved	+	Selleck	S1191	1000
Megestrol acetate		Megace	Progestogen	F. Hormone therapy		Approved	+	National Cancer Institute	NSC 71423-Q/12	10000
Tamoxifen	ICI-46474	Tamofen, Tamone, Tamoplex, Nolvadex	Estrogen receptor antagonist	F. Hormone therapy	Prodrug, reduced activity compared to main metabolite 4-hydroxytamoxifen	Approved	+	National Cancer Institute	NSC 180973-S/203	10000
Nilutamide		Nilandron, Anandron	Nonsteroidal antiandrogen	F. Hormone therapy		Approved	+	Santa Cruz Biotechnology	sc-203644	10000
Exemestane		Aromasin	Aromatase inhibitor	F. Hormone therapy		Approved	+	National Cancer Institute	NSC 713563-U/2	10000
Abiraterone	CB-7598	Zytiga	P450 17alpha-hydroxylase-17,20-lyase inhibitor	F. Hormone therapy		Approved	+	Selleck	S1123	5000
Toremifene	FC 1157a	Fareston, Acapodene	selective estrogen receptor modulator	F. Hormone therapy		Approved	+	Santa Cruz Biotechnology	sc-253712	10000
Lasofoxifene		Oporia	Selective estrogen receptor modulator	F. Hormone therapy		Approved	+	Santa Cruz Biotechnology	sc-211721	1000
4-hydroxytamoxifen			Selective estrogen receptor modulator	F. Hormone therapy	Most active metabolite of tamoxifen	Investigational as a gel preparation	+	Santa Cruz Biotechnology	sc-3542	10000
RD162	RD162		AR antagonist	F. Hormone therapy		Probe		Axon Medchem	Axon 1532	10000
Enzalutamide	MDV3100	Xtandi	AR antagonist	F. Hormone therapy		Approved	+	Axon Medchem	Axon 1613	10000
Orteronel	TAK-700		CYP17A1, androgen synth inhib.	F. Hormone therapy		Investigational (Ph 3)	+	Selleck	S1195	10000
ARN 509	ARN 509		AR antagonist	F. Hormone therapy		Investigational (Ph 2)	+	Axon Medchem	Axon 1979	10000
AT 101	R-(-)-gossypol, AT 101		Bcl-2 family inhibitor	G. Apoptotic modulator		Investigational (Ph 2)	+	Selleck	S2812	100000
Navitoclax	ABT-263		Bcl-2/Bcl-xL inhibitor	G. Apoptotic modulator		Investigational (Ph 2)	+	Selleck	S1001-2	10000
Obatoclax	GX15-070		Bcl-2 family inhibitor	G. Apoptotic modulator		Investigational (Ph 3)		Selleck	S1057	10000
Serdemetan	JNJ 26854165		HDM2-p53 antagonist	G. Apoptotic modulator		Investigational (Ph 1)		Selleck	S1172	10000
Sepantronium bromide	YM155		Survivin inhibitor	G. Apoptotic modulator		Investigational (Ph 2)		ChemieTek	CT-YM155	10000
APR-246	Prima-1 Met, APR-246		p53 activator, thioredoxin reductase 1 inhibitor	G. Apoptotic modulator		Investigational (Ph 1)	+	Tocris Biosciences	3710	10000
PAC-1	PAC-1		procaspase-3 activator	G. Apoptotic modulator		Investigational (Ph 1)	+	Selleck	S2738	10000
AT-406	Debio 1143, AT-406		XIAP, cIAP1, cIAP2 inhibitor	G. Apoptotic modulator		Investigational (Ph 1)		Selleck	S2754	10000
Venetoclax	GDC-0199, ABT-199	Venclexta	Bcl-2-selective inhibitor	G. Apoptotic modulator		Approved (US)	+	ChemieTek	CT-A199	1000
Birinapant	TL32711		IAPs, SMAC mimetic	G. Apoptotic modulator		Investigational (Ph 2)	+	Chemietek	CT-BIRI	1000
LCL161	LCL161, LCL161		IAPs, SMAC mimetic	G. Apoptotic modulator		Investigational (Ph 2)	+	Chemietek	CT-LCL161	25000
Selinexor	KPT-330		XPO1/CRM1 inhibitor	G. Apoptotic modulator		Investigational (Ph 2)	+	Selleck	S7252	10000
Idasanutlin	RG7388		p53-MDM2 inhibitor	G. Apoptotic modulator		Investigational (Ph 3)	+	Medchemexpress	HY-15676	10000
WEHI-539	WEHI-539		Bcl-XL inhibitor	G. Apoptotic modulator		Probe		Medchemexpress	HY-15607A	2500
Nutlin-3			MDM2 inhibitor	G. Apoptotic modulator		Probe		Selleck	S1061	10000
Lovastatin	MK-803	Altoprev, Mevacor, Altocor	HMG-CoA reductase inhibitor	H. Metabolic modifier		approved (non-oncology)	+	Selleck	S2061	10000
Metformin		Fortamet, Glucophage, Glumetza, Riomet	AMPK activator	H. Metabolic modifier		Approved (non-oncology)	+	Tocris Biosciences	2864	100000
Simvastatin	MK-0733	Zocor	HMG CoA reductase inhibitor	H. Metabolic modifier		Approved (non-oncology)	+	Sigma-Aldrich	S6196	10000
Disulfiram		Antabuse	alcohol dehydrogenase inhibitor	H. Metabolic modifier		Approved (non-oncology)	+	Selleck	S1680	100000
Methotrexate	MTX,		Antimetabolite; Anti-folate agent	H. Metabolic modifier		Approved	+	Selleck	S1210	5000
Pravastatin	SQ-31000, Eptastatin, CS-514	Pravachol	HMG CoA reductase inhibitor	H. Metabolic modifier		Approved (non-oncology)	+	Tocris Biosciences	2318	10000
Pemetrexed		Alimta	Dihydrofolate reductase inhibitor	H. Metabolic modifier		Approved	+	LC Laboratories	P-7177	10000
Daporinad	DGB, APO866, FK-866		NAMPT inhibitor	H. Metabolic modifier		Investigational (Ph 2)		Axon Medchem	Axon 1546	1000
Atorvastatin		Lipitor	HMG CoA reductase inhibitor	H. Metabolic modifier		Approved	+	ChemieTek	CT-ATOR	10000
CPI-613	CPI-613		pyruvate dehydrogenase, alpha-ketoglutarate dehydrogenase inhibitor	H. Metabolic modifier		Investigational (Ph 2)	+	Selleck	S2776	10000
Pevonedistat	MLN4924		NAE inhibitor	H. Metabolic modifier		Investigational (Ph 1)	+	ChemieTek	CT-M4924	10000
AVN944	VX-944, AVN944		IMPDH inhibitor	H. Metabolic modifier		Investigational (Ph 2)		ChemieTek	CT-AVN944	10000
AGI-5198	IDH-C35, AGI-5198		IDH1 R132H/R132C inhibitor	H. Metabolic modifier		Probe		Selleck	S7185	10000
TH588	TH588		MTH1 inhibitor	H. Metabolic modifier		Probe		Selleck	S7632	25000
URB597	URB597		FAAH inhibitor	H. Metabolic modifier		Investigational (Ph 1)	+	Selleck	S2631	1000
Triapine	3-AP, OCX-191		ribonucleotide reductase inhibitor	H. Metabolic modifier		Investigational (Ph 2)	+	Selleck	S7470	10000
AGI-6780	AGI-6780		IDH2-R140Q inhibitor	H. Metabolic modifier		Probe		Medchemexpress	HY-15734	10000
SB 743921	SB 743921		Mitotic inhibitor. Eg5/KSP inhibitor	I. Kinesin inhibitor		Investigational (Ph 2)		Selleck	S2182	100
GSK923295	GSK923295		CENP-E inhibitor	I. Kinesin inhibitor		Investigational (Ph 1)		Medchemexpress	HY-10299	10000
Filanesib	ARRY-520		KSP/Eg5 inhibitor	I. Kinesin inhibitor		Investigational (Ph 2)	+	Medchemexpress	HY-15187	1000
Rofecoxib	MK-0966	Vioxx, Ceoxx, Ceeoxx	COX-2 inhibitor	J. NSAID		Approved		ChemieTek	CT-RX001	10000
Celecoxib	SC-58634	Celebrex	Selective COX-2 inhibitor	J. NSAID		Approved	+	National Cancer Institute	NSC 719627-M/1	10000
Tanespimycin	17-AAG		HSP90 inhibitor	K. HSP inhibitor		Investigational (Ph 2)		Selleck	S1141	10000
Alvespimycin	17-DMAG, KOS-1022		HSP90 inhibitor	K. HSP inhibitor		Investigational (Ph 2)		Selleck	S1142	1000
BIIB021	BIIB021		HSP90 inhibitor	K. HSP inhibitor		Investigational (Ph 2)		Selleck	S1175	10000
Luminespib	AUY922, NVP-AUY922		HSP90 inhibitor	K. HSP inhibitor		Investigational (Ph 2)		ChemieTek	CT-AUY922	1000
VER 155008	VER 155008		HSP70 inhibitor	K. HSP inhibitor		Probe		Axon Medchem	Axon 1608	10000
Radicicol	Monorden, RHI-12648		HSP90 inhibitor	K. HSP inhibitor		Probe		Tocris Biosciences	2/1/1589	10000
Ganetespib	STA-9090		HSP90 inhibitor	K. HSP inhibitor		Investigational (Ph 3)	+	Selleck	S1159	1000
CUDC-305	DEBIO-0932, CUDC-305		HSP90 inhibitor	K. HSP inhibitor		Investigational (Ph 1)	+	ChemieTek	CT-CU305	10000
Bortezomib	MS-341, PS-341	Velcade, Cytomib	Proteasome inhibitor (26S subunit)	L. Protease/proteasome inhibitor		Approved	+	National Cancer Institute	NSC 681239-L/9	1000
Carfilzomib		Kyprolis	Proteasome inhibitor (20S subunit)	L. Protease/proteasome inhibitor		Approved	+	ChemieTek	CT-CARF	1000
Oprozomib	PR-047, ONX-0912		proteasome (20 S) inhibitor	L. Protease/proteasome inhibitor	Irreversible	Investigational (Ph 1)	+	ChemieTek	CT-OPRO	2500
ONX-0914	PR-957, ONX-0914		LMP7 (immunoproteasome)	L. Protease/proteasome inhibitor		Probe		Selleck	S7172	10000
Sonidegib	LDE225, erismodegib (USAN), NVP-LDE225	Odomzo	Smothened (Hh) inhib	M. Hedgehog inhibitor		Approved	+	ChemieTek	CT-LDE225	10000
Vismodegib	HhAntag691, GDC-0449	Erivedge	Smothened (Hh) inhibitor	M. Hedgehog inhibitor		Approved	+	LC Laboratories	V-4050	10000
Tosedostat	CHR 2797		Aminopeptidase inhibitor	X. Other		Investigational (Ph 3)	+	Tocris Biosciences	3595	10000
Pilocarpine		Salagen	Non-selective muscarinic receptor agonist	X. Other		Approved	+	Tocris Biosciences	694	40000
Anagrelide		Agrylin, Xagrid	PDE-3, PLA2 inhibitor	X. Other		Approved	+	Tocris Biosciences	2432	10000
Mepacrine	Quinacrine (USAN), Achricrine	Atabrine	Unclear. PLA2 inhibitor. NF-kB inhibitor, p53 activator	X. Other		Approved	+	Sigma-Aldrich	Q3251	50000
Deferoxamine	desferrioxamine, DFOM	Desferal, Desferin	Iron chelator	X. Other		Approved (non-oncology)	+	Sigma-Aldrich	D9533	10000
Itraconazole		Onmel, Sporanox	antifungal, hedgehog signaling inhibitor	X. Other		Approved (non-oncology)	+	Selleck	S2476	5000
Tarenflurbil	(R)-Flurbiprofen		Gamma-secretase inhibitor	X. Other		Investigational (Ph 3)		Cayman Chemical Company	70255	10000
2-methoxyestradiol	2ME2		Angiogenesis inhibitor	X. Other		Investigational (Ph 2)		Cayman Chemical Company	13021	10000
Plerixafor	JM 3100, AMD 3100, SID 791	Mozobil	CXCR4 antagonist	X. Other	Irreversible	Approved	+	Cayman Chemical Company	10011332-2	10000
Fingolimod		Gilenya	S1PR antagonist	X. Other		Approved	+	LC Laboratories	F-4633	10000
Galiellalactone			STAT3-DNA interaction inhibitor	X. Other		Probe		Santa Cruz Biotechnology	sc-202165-6	25000
PF-3845	PF-3845		FAAH inhibitor	X. Other		Probe		Selleck	S2666	10000
MK-0752	MK-0752		gamma-secretase/notch inhibitor	X. Other		Investigational (Ph 2)	+	Selleck	S2660	1000
Varespladib	A-002, LY315920		Secretory phospholipase A2 inhibitor	X. Other		Investigational (Ph 2)		ChemieTek	CT-VARE	10000
15D-PGJ2	15D-PGJ2, 15-deoxy delta(12,14)prostaglandin J2		Endogenous PPARγ ligand, prostaglandin, NFkB signaling inhibitor	X. Other		Probe		Merck	538927-2	3000
1-methyl-D-tryptophan	1-methyl-D-tryptophan		Indolamine 2,3-dioxygenase 1 and 2 inhibitor	X. Other		Investigational (Ph 2)	+	Sigma-Aldrich	452483	5000
Stattic	Stattic		STAT3 SH2 domain inhibitor	X. Other		Probe	+	Tocris Biosciences	2798-01-03	50000
TRAM-34	TRAM-34		intermediate-conductance Ca2+-activated K+ channel inh.	X. Other		Probe		Selleck	S1160	1000
Cilengitide	NSC 707544, EMD 121974		alphaVbeta3 integrin inhibitor	X. Other		Investigational (Ph 3)		Selleck	S7077	10000
deltarasin	deltarasin		Ras-PDEdelta inhibitor	X. Other		Probe		Chemietek	CT-DELT	10000
NSC348884	NSC348884		NPM1 oligomerization inhibitor	X. Other		Probe		Axon Medchem	Axon 1402	50000
NVP-LGK974	LGK974, NVP-LGK974		PORCN inhibitor	X. Other		Investigational (Ph 1)		Selleck	S7143	10000
NMS-873	NMS-873		p97/VCP inhibitor	X. Other		Probe		Selleck	S7285	10000
