# Supplementary material for: Intertumoral heterogeneity in patient-specific drug sensitivities in treatment-naïve glioblastoma
Source: BMC Cancer. 2019 Jun 25;19:628. doi: 10.1186/s12885-019-5861-4 (PMC6593575; doi:10.1186/s12885-019-5861-4)
Supplement: Supplementary file 3 — Drug sensitivity scores. Complete data set of the drug sensitivity score generated in this study (XLSX 75 kb) [file 12885_2019_5861_MOESM3_ESM.xlsx]

## Sheet: Additional File 3
DRUG_NAME	Mechanism.Targets	Status	T1454_CTG	T1456_CTG	T1461_CTG	T1459_CTG	T1502_CTG	T1505_CTG	T1506_CTG	T1547_CTG	T1548_CTG	T1549_CTG	T1550_CTG	T1561_CTG
Daporinad	NAMPT inhibitor	Probe	0	7.4	15.6	37.8	18	20.3	30.9	1.4	19.4	6.5	24.1	3.4
8-amino-adenosine	Nucleoside analog, RNA synthesis inhibitor	Probe	18.7	20.2	18.8	22.6	17.9		22.6	18.5	17.9	20	21.9	19.4
ONX-0914	LMP7 (immunoproteasome)	Probe	9.5	20.4	4.5	15.9	15.7		16	18.4	13.1	13.2	11	18.8
Stattic	STAT3 SH2 domain inhibitor	Probe	6.6	14.3	17.2	13.2	13.3		17.1	14	7	6.3	5.6	11.4
Radicicol	HSP90 inhibitor	Probe	0.9	14.7	9.3	13	12.3		18.8	7	13.2	10.1	8.4	1.7
PKI-402	PI3K/mTOR inhibitor	Probe	10.5	9.3	14.2	12.9	15.2	10.3	15.5	9.6	8.3	9.3	11	8.9
GSK-J4	JMJD3 (histone demethylase) inhibitor	Probe	7.9	14	17	12.2	9.7	15	14.5	16	15.2	6.5	6.7	5.9
NSC348884	NPM1 oligomerization inhibitor	Probe	14.2	14.5	5.6	11.5	7.7		12	0.7	0.6	1.8	0	0.3
BX-912	PDK1 inhib	Probe	0.5	0.9	3.5	10.9	1.9	8.1	11.3	7.7	3.7	3.8	4.4	2.8
8-chloro-adenosine	Nucleoside analog, RNA synthesis inhibitor	Probe	3.7	4	3.5	10.1	5.5		7.7	3.3	2.3	2	4.7	3.7
SCH772984	ERK1 & 2 inhibitor	Probe	0.4	2.3	1.9	9.5	3.9	5.5	9.1	0	5.1	6.1	8.4	2.7
NMS-873	p97/VCP inhibitor	Probe	7.2	5.3	7.5	9.1	6.7		9.4	6	5.4	7.9	9.1	7.3
(5Z)-7-Oxozeaenol	TAK1 inhibitor	Probe	4.1	7.8	4.2	8.4	6.5	4.4	10.6	2.6	2.2	3.2	4.6	0.2
PF 431396	FAK/PYK2 inhibitor	Probe	4	1.1	2.8	8.3	2.9	8.7	9.5	2.3	3.4	1.9	1.3	3.1
UNC0638	G9a/GLP inhibitor	Probe	2.8	4.8	5.1	7.4	5.8	6.3	7	4.9	4.9	4.5	5.4	3.9
deltarasin	Ras-PDEdelta inhibitor	Probe	6.7	4.7	6.2	7	6.9		7.9	5.3	5	5.6	5.7	7.9
TPCA-1	IKK-2 inhibitor	Probe	1	0	1.1	6.8	2.8	3.3	7	2.6	3.7	3.5	2.9	0.1
UNC0642	G9a/GLP inhibitor	Probe	1.6	4.7	6.5	6.8	2.5	6	5.6	4.3	6.5	2.6	4.2	1.3
PHA 408	IKK-2 inhibitor	Probe	2.8	4.7	6.1	6.6	3.2	5.2	5.8	5.2	5.2	6	5.8	5.8
AZ-23	Trk inhibitor	Probe	0	0	1.8	6.3	0	6.7	6.7	1.6	2.2	0	3.4	0
AZ 3146	Mps1 kinase (TTK) inhibitor	Probe	1.6	1	1.4	5.7	0.6	1.3	3.8	1.2	2.6	0	1.8	4.5
AZ191	DYRK1A inhibitor	probe	0	5.4	3.6	5.2	1.8	0	2.7	0	0	0	5.2	0.4
I-BET151	BET family inhibitor	Probe	0.5	4.1	6.7	5.1	0.2	0.3	0.2	5.2	0	0	4.2	1.8
GSK343	EZH2 inhibitor	Probe	5	3.7	4.8	5	1.3	5.1	4.6	5.6	5.1	2.7	4.6	4.4
VX-11E	ERK1 & 2 inhibitor	Probe	0	0	3	4.9	5	5.2	5.5	0	2.8	0	5.6	1.5
KU-60019	ATM inhibitor	Probe	1.2	1.8	2.3	4.6	2.1	3	2.5	0	0.3	0.9	1.1	3.3
StemRegenin 1	AHR antagonist, stem cell regenerating	Probe	7.8	4.4	5.6	4.3	5.9	4.6	7.1	5.1	5.8	4.1	5.4	3.1
JQ1	BET family inhibitor	Probe	0	3.7	5	4.1	0.7	1.2	1	4.4	0	0	3.8	1.4
Tubastatin A	HDAC6 inhibitor	Probe	0	1.3	2.5	3.7	0.2	0	0.1	0	0	0	0.2	0
TH588	MTH1 inhibitor	Probe	2.1	1.5	3.6	3.1	1.3	0	4.2	1.7	0.1	0	1.4	0.8
SP600125	pan-JNK inhibitor	Probe	2	2	4.4	3	2	1.4	3.3	0.8	3.1	4.9	2.5	1.9
Camptothecin	Topoisomerase I inhibitor	Probe	2.2	8.6	4.8	2.8	13		17.6	14.4	4.3	6.3	7.9	6
PF-04708671	p70S6K inhibitor	Probe	2	0	0.1	2.8	2.3	0.7	3.2	0	0	0	0	0
Galiellalactone	STAT3-DNA interaction inhibitor	Probe	0	4.8	6.1	2.3	3.3		3.9	1.1	1.5	1.7	0	2.4
IOX-1	2-Oxoglutarate Oxygenase Inhibitor	Probe	0	0	0.5	2.3	0.7	0	2.9	1.5	0	0	0	0
PF-670462	CK1epsilon and CK1delta inhibitor	Probe	0	0	1.3	2.2	0.6	0	0	0	0	0.1	0	0
C646	p300/CREB-binding protein (CBP) inhibitor	Probe	2.5	1.9	4.1	2.1	3.5	0.5	4	0	3.2	1.8	2.7	0.4
Idasanutlin	MDM2 inhibitor	Probe	0.9	9.4	22.2	2	3.2	0.6	18.9	2	5.3	0.1	11	0
PFI-1	Selective chemical probe for BET Bromodomains	Probe	0	0	2.8	2	1	0.6	0.5	1.3	0	0	2.9	0
TGX-221	PI3K beta selective inhibitor	Probe	0	0	0	1.9	0.6	0.8	1.1	0	0	0	0	0
GSK269962	ROCK1 and ROCK2 inhibitor	Probe	0	0	1.3	1.8	0.6	2.5	4.8	0	0.5	2	0	2.6
SGC0946	DOT1L inhibitor	Probe	0	0.1	2	1.8	0.4	0.8	0.8	0	0	0	0	1.3
RGFP966	HDAC3 inhibitor	Probe	0	0	0	1.3	0	0	2.5	0	0	0	0	0
MK-8745	Aurora A inhibitor	Probe	1.1	0	0	1.2	0.1	0	0.5	0.1	0	0	0	0
SGC-CBP30	CREBBP/EP300 bromodomain inhibitor	Probe	0.5	0.9	4.6	1	2.1	1.1	0.9	0	0	0	1.2	0
IOX-2	PHD2 inhibitor	Probe	0	0	0	0.9	0.1	0	0	0	0	0	0.3	2.2
GSK-1838705A	IGF1R, INSR, ALK inhib	Probe	0	0.1	1.6	0.7	0	3.9	2.2	0	0	0	0.2	1.9
AGI-6780	IDH2-R140Q inhibitor	Probe	2.3	0	2	0.6	4	0.6	1.4	0	0	0.5	0	0.2
VER 155008	HSP70 inhibitor	Probe	0.4	0	0	0.4	3.2		0.3	1.3	0.7	0.8	0.5	0
XAV-939	Tankyrase-1 and -2	Probe	0	0	0	0.3	0.9	1.6	1.7	0	0	0	0	0
TRAM-34	intermediate-conductance Ca2+-activated K+ channel inh.	Probe	0	0	0	0.2	1.8		0	0	0	0	0	0
GSK-2334470	PDK1 inhibitor	Probe	0.6	3.8	3.4	0.1	0	0.7	0.5	4.1	0	0	1.4	1
PF-4800567	CK1epsilon inhibitor	Probe	0	0	0	0.1	1.4	0	0	0	0	0	0	0
Tubacin	HDAC6 inhibitor	Probe	0	0	0.2	0.1	0	0	0	0	0	0	0	0
15D-PGJ2	Endogenous PPARγ ligand, prostaglandin, NFkB signaling inhibitor	Probe	0	0	0	0	1.1		0	0	0	0	0	0
AGI-5198	IDH1 R132H/R132C inhibitor	Probe	0	0	0	0	0	0	0	0	0	0	0	0
EPZ-5687	EZH2 inhibitor	Probe	1.4	0	0	0	0	0	0	0	0	0	0	0
GSK-1904529A	IGF1R, INSR inhib	Probe	0	0	0	0	0	1.2	0	0	0	0	1.9	0
GSK2801	BAZ2B/A bromodomain inhibitor	Probe	0	0	0	0	0	0	0	0	0	0	0	0
GSK650394	SGK1 & 2 inhibitor	Probe	0	0	2.3	0	0	0	0	0	0	0	0	0
IRAK1/4 inhibitor	IRAK1/4 inhibitor	Probe	0	0	0	0	0	0	0	0	0	0	0	0
Nutlin-3	MDM2 inhibitor	Probe	1.1	4.9	6.7	0	0	0	5	0	1.7	0	2.7	0
PF-3845	FAAH inhibitor	Probe	0	0	0.5	0	0		1	0	0	0	0.5	0
PS-1145	IKK-2 inhibitor	Probe	0.1	0.1	0	0	1.1	0	0	0	0	0.4	0	0
RD162	AR antagonist	Probe	0	2	4	0	0		0	0	0	0.2	0	0.2
UNC1215	L3MBTL3 inhibitor	Probe	0	0	0	0	0	0	0	0	0	0	0	0
VE-821	ATR inihibitor	Probe	0	0	0	0	1.4	0	4	0	0	0	0	0
WEHI-539	Bcl-XL inhibitor	Probe	0	0	0	0	0	0	0	1	0	0	0	0
4-hydroxytamoxifen	Selective estrogen receptor modulator	Investigational as a gel preparation	3.8	2.9	4.8	7.3	6.6		7.4	2.6	5.3	4.5	4.6	4.2
Dinaciclib	CDK inhibitor	Investigational (Ph 3)	11.1	11.2	14.5	19.1	15.5	22.7	23.5	12.1	11.5	9.8	1.9	16.8
Ganetespib	HSP90 inhibitor	Investigational (Ph 3)	14.3	13.4	15.3	16.6	16.5		20.7	12.1	11.2	14.1	13.4	7
Tivozanib	VEGFR1, 2, 3, c-Kit, PDGFRB inhibitor	Investigational (Ph 3)	2.2	0.1	3	13.1	0.3	7	10.7	2.4	0.5	1.5	1.6	0
Patupilone	Mitotic inhibitor, epothilone microtubule stabilizer	Investigational (Ph 3)	9.1	3.3	6.6	11.7	6.4		12.3	3.3	4.4	2.4	0	0.1
Tipifarnib	Farnesyltransferase inhibitor	Investigational (Ph 3)	5.9	6.3	10.7	11.7	6.3	5.4	8.6	7.2	5.7	5.5	6.6	4.5
Pacritinib	FLT3/JAK2	Investigational (Ph 3)	6.3	5.1	5.5	10.5	4.5	7.1	8.4	4.8	6.2	5	5.4	5.1
Canertinib	pan-HER inhibitor	Investigational (Ph 3)	6.7	8.4	7.5	9.9	5.6	7.6	8.8	8.7	6.7	8.1	4.4	6
Midostaurin	PKC, PKA, S6K and EGFR inhibitor	Investigational (Ph 3)	6.6	5.4	3.9	9.7	3.8	11	12.4	10	0	4.4	3.1	3.8
Volasertib	PLK1 inhibitor	Investigational (Ph 3)	0	1.8	2.3	9.1	0	0.7	8.9	0	0	0	0	0
Tosedostat	Aminopeptidase inhibitor	Investigational (Ph 3)	0	1.7	3	9	1.5		3.9	2.7	2.2	1.1	3.8	1.1
Masitinib	KIT inhibitor	Investigational (Ph 3)	3	3.7	3	8.5	2.5	3.7	7.2	1.9	4	4.1	2.6	4
Ruboxistaurin	PKCbeta inhibitor	Investigational (Ph 3)	0.7	6.1	8.5	8.3	6.6	6.3	7.1	8.4	6.1	6	6	10.6
Alisertib	Aurora A inhibitor	Investigational (Ph 3)	5.5	0.2	2.5	7.8	0	3.6	9.2	6.9	0	0.1	2.2	0.9
Ridaforolimus	binds FKBP12, causes inhibition of mTORC1	Investigational (Ph 3)	3.9	1	9.4	7.2	2.7	0.2	9.1	2.7	2.2	1.8	5.4	4.1
Ribociclib	CDK4/6 inhibitor	Investigational (Ph 3)	2.7	0.5	2.4	6.8	0	0	1.7	0	0	0	0	2.7
Cediranib	KDR/Flt/VEGFR inhibitor	Investigational (Ph 3)	0	0	0	6.5	0	2.9	6.4	0	0	0	1.6	0
Lestaurtinib	FLT3, JAK2, TrkA, TrkB, TrkC inhibitor	Investigational (Ph 3)	0.4	0.2	2.4	5.3	4	0	6	1.3	3.9	1.3	1.3	2.1
Lonafarnib	Farnesyl transferase inhibitor	Investigational (Ph 3)	0.5	0.3	2.9	4.8	2.9	3.3	4.6	3.2	0.1	1.6	2.4	1.9
Selumetinib	MEK1/2 inhibitor	Investigational (Ph 3)	0.9	1.6	3.5	4.7	3.7	2.5	7.1	0	5.6	4.8	8.5	4.6
Amonafide	Topoisomerase II inhibitor / DNA intercalator	Investigational (Ph 3)	0	1.3	1.9	4.3	3.7		7.1	1.7	2.2	1.2	4.3	1.7
Cobimetinib	MEK1/2 inhibitor	Investigational (Ph 3)	2.9	3.9	3.2	4.1	5.4	4.6	7	0	3.5	3.7	7	1.9
Saracatinib	Src, Abl inhibitor	Investigational (Ph 3)	0	0	0	3.5	0	2.8	1.9	0	3	0.8	0	3.3
AZD1152-HQPA	Aurora B inhibitor	Investigational (Ph 3)	0.6	0	0	3.2	0	0	1.8	1.1	0.1	0	0	0
Talazoparib	PARP1/2 inhibitor	Investigational (Ph 3)	0	0	0.1	2.6	0	1.1	10.5	0.4	0.7	0	0	0
Apatinib	VEGFR inhibitor	Investigational (Ph 3)	0	0	0	2.2	0.3	0	1.8	0	0	0	0	0
Dovitinib	FGFR inhibitor	Investigational (Ph 3)	0	0	0	1.8	0	0	0.2	0	0.4	0	0	0
Semaxanib	VEGFR inhibitor	Investigational (Ph 3)	0	0	0	1.6	0.8	0	2.4	0	0	0	0	0
Orantinib	KDR, FGFR, PDGFR inhibitor	Investigational (Ph 3)	0	0.2	0.8	1.3	0.5	0	0.5	0	0	0	0	0
Obatoclax	Bcl-2 family inhibitor	Investigational (Ph 3)	0	1.1	0.9	0.9	0	0.1	2.2	0	0	0	0	0
Linifanib	VEGFR, PDGFR, CSF-1R, FLT3 inhibitor	Investigational (Ph 3)	0	0.1	0	0.7	0	0	1.4	0	0	0	0	0
Vatalanib	VEGFR-1 & -2 inhibitor	Investigational (Ph 3)	0	0	0	0.7	0.4	0	1.5	0.3	0	0	0	0
Enzastaurin	PKCbeta inhibitor	Investigational (Ph 3)	0.1	0.6	0	0.3	0	0	0.8	0	0	0	0	0
Neratinib	EGFR inhibitor	Investigational (Ph 3)	0	0.6	1.1	0.3	4	0	1.4	0.2	0	0	0	0
Dacomitinib	pan-HER inhibitor	Investigational (Ph 3)	0	1.3	0	0.1	1.7	0	0	0	0	0	0	0
Tasquinimod	S100A9, immunomodulatory, anti-angiogenic	Investigational (Ph 3)	0	0	0	0.1	0		1	0	0	0	0	0.7
Veliparib	PARP inhibitor	Investigational (Ph 3)	0	0	0.2	0.1	0	0	1	0	0	0	0	0
Brivanib	VEGFR inhibitor	Investigational (Ph 3)	0	0	0	0	0	0	0	0	0	0	0	0
Cilengitide	alphaVbeta3 integrin inhibitor	Investigational (Ph 3)	0.4	0	0	0	0		0	0	0	0	0	0
Iniparib	PARP inhibitor	Investigational (Ph 3)	0	0	0.9	0	0	0	0	0	0	0	0	0
Orteronel	CYP17A1, androgen synth inhib.	Investigational (Ph 3)	0	0	0	0	0		0	0	0	0	0	0
Perifosine	AKT/PI3K inhibitor	Investigational (Ph 3)	0	0	1.2	0	0.4	0	0.4	0	0	0	0	0
Tacedinaline	HDAC inhibitor	Investigational (Ph 3)	0	0	0.7	0	0	0	0	0	0.1	1.1	1.5	0
Tarenflurbil	Gamma-secretase inhibitor	Investigational (Ph 3)	0	0	0.1	0	0		0	0	0	0	0	0
Sepantronium bromide	Survivin inhibitor	Investigational (Ph 2)	31.5	31.3	38.7	42.6	35.9	40.7	42.2	40	34	30.8	30.8	32.1
Luminespib	HSP90 inhibitor	Investigational (Ph 2)	16.3	19.9	17.4	19.5	19.2		28.7	15	14.2	16.2	20.6	11.3
SNS-032	CDK inhibitor	Investigational (Ph 2)	5	12.9	11	18.9	13.6	21	26.9	15	10	10.8	3.1	15.9
UCN-01	PKCbeta, PDK1, Chk, Cdk2 inhibitor	Investigational (Ph 2)	16	20.3	17.4	18.4	15.3	20.4	26.5	23.7	16	15.7	14.2	10.8
Tanespimycin	HSP90 inhibitor	Investigational (Ph 2)	18.2	20.7	20.7	18.1	17.9		28.2	17.5	14.1	17.2	19.6	10.6
Alvocidib	CDK inhibitor	Investigational (Ph 2)	6.4	7.2	7.3	17.8	13.5	17.9	17.1	14.7	13.4	10.8	7.1	15.7
PF-04691502	PI3K/mTOR inhibitor	Investigational (Ph 2)	12.7	12.1	13.5	17.3	16.9	12.9	20.1	16.7	8.2	14.4	12.2	9.7
BIIB021	HSP90 inhibitor	Investigational (Ph 2)	12.4	12.5	11.7	16.9	20		20.4	11.5	16.8	19.5	12.9	8.7
BI 2536	PLK1 inhibitor	Investigational (Ph 2)	0	5.1	5.9	15.5	0	0.7	12.2	4.1	0	0	1.9	0
AT 101	Bcl-2 family inhibitor	Investigational (Ph 2)	17.7	13.6	18.7	15	13.3	5.5	6.5	19.3	0	0	11.5	8.1
Danusertib	Aurora, Ret, TrkA, FGFR-1 inhibitor	Investigational (Ph 2)	0	0	4.3	14.8	0	10.8	16	4	6	0	5.7	3
NVP-BGT226	PI3K/mTOR inhibitor	Investigational (Ph 2)	12.8	9	15.3	14.5	18	14.1	15.8	12.5	5.3	5.2	10.9	9.1
Dactolisib	mTOR/(PI3K) inhibitor	Investigational (Ph 2)	10.3	11.2	15.5	14	18.8	8.8	17.3	12	11.8	12.3	11.5	8.5
AVN944	IMPDH inhibitor	Investigational (Ph 2)	10.9	5.6	11.1	13.8	11.5	4.4	14.4	6	12	5.1	3.1	7.6
ENMD-2076	pan-Aurora inhibitor	Investigational (Ph 2)	5.2	0.6	7	13.3	2.6	12.6	14	7	8.3	6.5	8	4.2
Refametinib	MEK1/2 inhibitor	Investigational (Ph 2)	5.7	5.5	8.9	13.2	10.8	8.6	17.2	4.3	6.3	7.9	13.2	4.8
Alvespimycin	HSP90 inhibitor	Investigational (Ph 2)	10.7	11.1	12.6	12.5	14.1		21.6	9.6	10.8	13.9	12.6	6.2
BMS-754807	IGF1R inhibitor	Investigational (Ph 2)	8	0	10.5	12.4	1.8	12.8	14.2	8.7	11.3	3.1	11.2	6.2
Filanesib	KSP/Eg5 inhibitor	Investigational (Ph 2)	7.4	0	2	12.2	7.4		15.6	7	2.1	0	0	0
KX2-391	non-ATP competitive Src inhibitor	Investigational (Ph 2)	2.6	5.5	0	12	7.9	1.8	15.5	3.3	1.8	0	1.1	3.9
Pictilisib	PI3K inhibitor, pan-class I	Investigational (Ph 2)	7.8	7.7	9.9	11.8	8.2	6.8	10.4	8.5	6.3	8.4	7.3	6.4
Selinexor	CRM1 inhibitor	Investigational (Ph 2)	4.2	2.3	7.7	11.2	17.4	5.2	13.9	5.6	0	6.1	2.2	1.7
Fedratinib	JAK2-selective inhibitor	Investigational (Ph 2)	0.1	7.6	7.5	11	3.7	8.2	8.8	6.3	5.2	5.9	6	5.2
Apitolisib	PI3K/mTOR inhibitor	Investigational (Ph 2)	7.7	12.5	10.1	10.6	10.8	6.8	11.8	9.5	7.6	9.4	8.4	7.3
Gandotinib	JAK2 inhibitor	Investigational (Ph 2)	6.8	1.2	1.9	10.5	4.9	9.7	11	6.3	6.8	3.3	3.6	2.6
Milciclib	CDK2 inhibitor	Investigational (Ph 2)	0	1.3	4.9	10.5	3.6	5.6	9.7	3.8	7	0.1	2.3	3.2
Rigosertib	Ras-Raf interaction inhibitor	Investigational (Ph 2)	0	5.6	0	10.4	6.9	0	16	2.4	0	0	1.1	3.1
AZD4547	FGFR inhibitor	Investigational (Ph 2)	0	0	3.9	9.9	1.6	8.6	12.1	0	4.1	2.6	4.5	0
MGCD-265	MET, VEGFR-1, -2, -3, RON, TIE2 inhib	Investigational (Ph 2)	0	0	0	9.9	0.5	2.6	9.5	0	0	0	0.7	0.9
CEP-32496	BRAF inhibitor	Investigational (Ph 2)	0	0	0.7	9.7	0	0	6.9	0	0	1.5	2.4	0
MK1775	Wee1 inhibitor	Investigational (Ph 2)	0	0	3.8	9.2	6.6	3.6	9.6	3.9	5.7	0	0	0
Indibulin	Mitoric inhibitor. Microtubule depolymerizer	Investigational (Ph 2)	8.2	0	5.8	8.7	4.3		8.6	4.9	0	0	0	0.9
Voxtalisib	mTOR/PI3K inhibitor	Investigational (Ph 2)	4.7	6.1	6.2	8.6	7.9	5.1	8.2	10	8.3	7	5.4	4.6
MK-2461	MET inhibitor	Investigational (Ph 2)	0.2	0	3.1	8	1.2	7.9	10.2	2.2	2.9	2.4	3.5	0.1
Momelotinib	JAK1 & 2 inhibitor	Investigational (Ph 2)	0	0.1	2.4	7.9	3.2	1.7	4.9	0.5	2.3	3.2	1.4	2.7
Pracinostat	HDAC inhibitor	Investigational (Ph 2)	0	6.8	5.8	7.9	9.2	2.7	10.1	10.8	1.6	7.6	3.5	5.7
Mocetinostat	HDAC inhibitor (HDAC1 & 2-selective)	Investigational (Ph 2)	4	3.3	5.8	7.7	6.2	1.4	5.6	8.3	1.2	6.7	2.5	5.2
Brigatinib	ALK, FER, ROS, FLT3 inhibitor	Investigational (Ph 2)	0.1	0.6	4.9	7.6	0.3	10	7.6	2.5	1.1	1.3	4.4	1.9
Ipatasertib	AKT inhibitor	Investigational (Ph 2)	2.5	5.3	9.5	7	2	7.9	9	4.5	2.8	3.5	5.8	2.9
Quisinostat	HDAC inhibitor	Investigational (Ph 2)	3.4	7.5	5	7	9.6	2.4	8.7	9	2.3	6.7	1.7	4.8
Buparlisib	PI3K inhibitor, pan-class I	Investigational (Ph 2)	4.5	5.2	7.2	6.9	6.8	4.9	8.3	6	4.2	8.7	5.5	4.3
SB 743921	Mitotic inhibitor. Eg5/KSP inhibitor	Investigational (Ph 2)	5.7	0	3.6	6.8	0		8.5	6.9	1.8	1.5	0	0
Abemaciclib	CDK4 and 6 inhibitor	Investigational (Ph 2)	0.6	0	0.3	6.7	0	0	1.9	0	0	0	0	0
Telatinib	VEGFR, KIT, PDGFR inhibitor	Investigational (Ph 2)	0	0	0	6.7	1	0	4.5	0	0	0	0	0
AT9283	Aurora A & B, Jak2, Flt, Abl inhibitor	Investigational (Ph 2)	1.1	0	0.2	6.6	0	3.9	6.8	2	1	1.9	0	0
Foretinib	MET, VEGFR2 inhibitor	Investigational (Ph 2)	0	1.8	3.6	6.6	0	3.8	7.4	1.6	2.2	1.2	2.1	0.3
OSI-027	mTOR inhibitor	Investigational (Ph 2)	7.9	3.4	6.1	6.4	3.2	2.7	6.4	5.9	1	5.6	4.6	3.1
Fostamatinib	Syk inhibitor	Investigational (Ph 2)	0	0	0.3	6.3	0	4.5	5.1	4.2	1.7	0	0.7	0
Tozasertib	pan-Aurora inhibitor	Investigational (Ph 2)	0	0	1.3	6.3	0.2	6	7.8	2.3	1.6	0.7	1.9	0.2
ABT-751	Mitotic inhibitor. Colchicine site binding microtubule depolymerizer.	Investigational (Ph 2)	6.4	2.9	1.8	6.2	3.9		10.8	2.9	0	0	0.8	0.9
Aldoxorubicin	Topo II, albumin	Investigational (Ph 2)	4.3	7	5.6	6	6.8		8.8	7	6.8	5.1	6.4	3.5
Pimasertib	MEK1/2 inhibitor	Investigational (Ph 2)	0	8.7	4.8	6	4.4	5.4	9.5	0.9	7.4	7.7	12.9	4.7
Crenolanib	PDGFRA and PDGFRB inhibitor	Investigational (Ph 2)	4	4.3	5.1	5.6	4.7	4.9	5.2	4.5	5	5.4	5.4	5.1
RAF265	C-Raf inhibitor	Investigational (Ph 2)	0.5	2.4	6.4	5.6	9.7	0.1	4.9	3.1	0.5	0.6	1	0
Triciribine	AKT inhibitor	Investigational (Ph 2)	4.7	9.3	4.8	5.6	8.3	8.6	9.7	6.5	0	0	5.3	2.2
Quizartinib	FLT3 inhibitor	Investigational (Ph 2)	0.7	0.1	1.1	5	1.9	1.1	0.8	0	2.6	0	0	1.1
Entinostat	HDAC inhibitor	Investigational (Ph 2)	0.4	0.3	0	4.8	1.9	0	3.8	8	0	3.3	0	0.5
AZD-5363	AKT inhibitor	Investigational (Ph 2)	3.6	4.4	9.2	4.6	3.7	6.1	7	6.7	4.2	5.5	6	3.4
GDC-0623	MEK1/2 inhibitor	Investigational (Ph 2)	4.3	6.6	2.7	4.5	4.1	9.8	8.1	2.5	7.4	8.6	10.9	6.1
Resminostat	HDAC1, 3, 6 inhibitor	Investigational (Ph 2)	0.3	3.3	5.1	4.4	3.5	0.2	2.7	7.8	0.3	4.4	0.3	1.3
Ralimetinib	p38MAPK inhibitor	Investigational (Ph 2)	1.6	0.9	2	4.3	2.4	1.6	1.2	0.1	0	0.3	0	0
Pelitinib	EGFR inhibitor	Investigational (Ph 2)	0	4.8	2.5	4.1	9	8.9	3.3	0.6	0	5.3	0	0.4
PD184352	MEK1/2 inhibitor	Investigational (Ph 2)	2.7	1	7.2	4	5.2	3.2	4.8	0	4	3.1	9.6	2.4
NVP-AEE788	EGFR, VEGFR, ABL, SRC inhibitor	Investigational (Ph 2)	1.1	3.8	1.7	3.9	0.5	0.5	0.4	0	2.5	3	0	0.8
Golvatinib	MET, VEGFR2 inhibitor	Investigational (Ph 2)	0.2	0	1	3.8	0	0	0.8	0	1.5	0	0	0
Pilaralisib	PI3K inhibitor. Pan-class I	Investigational (Ph 2)	0.9	2.7	3.2	3.8	2.4	0.9	4	2.4	1.2	2.9	2.2	1.6
Bafetinib	Abl, Lyn inhibitor	Investigational (Ph 2)	0	0	1	3.5	0	0.7	0.9	0	0	0.8	0.6	0
2-methoxyestradiol	Angiogenesis inhibitor	Investigational (Ph 2)	2.3	0	2.1	3.3	4.2		2.2	3.4	0.6	0	0	0
Alpelisib	PI3Kalpha inhibitor	Investigational (Ph 2)	0	0.3	2.6	3	2	8	1.1	2.9	0	1.1	2.4	0
MK-2206	AKT inhibitor	Investigational (Ph 2)	0	3.7	4.1	2.7	0	1.8	2.8	5	0	0	2.9	0.2
Motesanib	VEGFR, PDGFR, Ret, Kit inhibitor	Investigational (Ph 2)	0	0	0	2.7	1.1	0	2.4	0	0	0	0	0
Tivantinib	MET inhibitor	Investigational (Ph 2)	0.2	1.3	1.7	2.7	1.7	0.2	2.3	2.1	0	0	0.5	0
Tanzisertib	JNK1, 2, 3 inhibitor	Investigational (Ph 2)	0	0	1.1	2.6	0	0	0	0	0	0	0	0
MK-0752	gamma-secretase/notch inhibitor	Investigational (Ph 2)	0	0	0	2.5	0.2		0.8	0.4	0	0	0	0
Tandutinib	FLT3, PDGFR, KIT inhibitor	Investigational (Ph 2)	0	0.2	0	2	0	0	1.6	0	0	0	0	0
Binimetinib	MEK1/2 inhibitor	Investigational (Ph 2)	0.3	2.3	2.1	1.9	2.1	0.6	3.9	0	3.2	4.4	7	0.8
Seliciclib	CDK2/7/9 inhibitor	Investigational (Ph 2)	0	0.1	0.9	1.8	1.4	0	1.5	1.2	1.4	0.8	0.9	0
Sonolisib	PI3K inhibitor, pan-class I. Irreversible	Investigational (Ph 2)	1	0	0.7	1.7	0.5	0	1.9	2.3	0	0.2	0	0
Amuvatinib	Broad spectrum TK inhib	Investigational (Ph 2)	0.5	0.1	3.3	1.6	2	5.3	3.8	0	0.3	1.6	0.4	0.7
TAK-715	p38MAPK inhibitor	Investigational (Ph 2)	0	0	0	1.6	0.5	0	0	0	0	0	0	0
Linsitinib	IGF1R, IR inhibitor	Investigational (Ph 2)	0.1	0	1.1	1.5	0.8	0.7	0	0	0	0	1.5	0
Sonidegib	Smothened (Hh) inhib	Investigational (Ph 2)	0	0	0.1	1.4	2.2		2.8	0	0	0	0.4	0
PD0325901	MEK1/2 inhibitor	Investigational (Ph 2)	0	0.9	2.3	1.1	1.3	3.7	4.9	0.7	4	2.9	7.8	2.7
Duvelisib	PI3K inhibitor	Investigational (Ph 2)	0	0	0	1	0	6.9	1	1.6	0	0	0.1	0.1
VX 745	p38MAPK inhibitor	Investigational (Ph 2)	0	2.6	0	0.9	0.1	0.3	0	0	0	0	0	0
Rucaparib	PARP inhibitor	Investigational (Ph 2)	0	0.1	0.8	0.7	0.2	0	3.7	3.2	0	0	1.8	0
FG-4592	HIF prolyl hydroxylase inhibitor	Investigational (Ph 2)	0	0	0.4	0.6	0	0	0	0	0	0	0	0
LCL161	IAPs, SMAC mimetic	Investigational (Ph 2)	0	0	0	0.6	0.5	0.9	0.5	1.8	0	0	0	3.1
PH-797804	p38MAPK inhibitor	Investigational (Ph 2)	0	0	0	0.6	0	0	0	0	0	0	0	0
ARN 509	AR antagonist	Investigational (Ph 2)	0	0	0	0.4	0		0	0	0	0	0	0
Navitoclax	Bcl-2/Bcl-xL inhibitor	Investigational (Ph 2)	0	9.9	1.5	0.4	4.1	0	7.2	14.5	0	5.6	1.1	1.5
XL-647	EGFR, ERBB2, VEGFR, EPHB4	Investigational (Ph 2)	0	6	1.3	0.4	4.7	0.2	0.1	0	1.7	4.6	0	0.8
Sapitinib	Pan-HER inhibitor	Investigational (Ph 2)	0	1.9	0	0.3	2.2	0	0	1.2	0	0	0.1	0
BMS-777607	Met, Axl, Ron and Tyro3 inhibitor	Investigational (Ph 2)	0	0	0	0.2	0	0	0.4	0	0	0	0	0
TG100-115	PI3K gamma/delta inhibitor	Investigational (Ph 2)	0	0	1.6	0.2	1.1	6.8	0.3	0.2	0	0	0.4	0
Rabusertib	Chk1 inhibitor	Investigational (Ph 2)	0	0	0	0.1	0.3	0	0.5	0	0	0	0	0
1-methyl-D-tryptophan	Indolamine 2,3-dioxygenase 1 and 2 inhibitor	Investigational (Ph 2)	0	0	0.3	0	0	0	0	0	0	0	0	0
Baricitinib	JAK inhibitor	Investigational (Ph 2)	0	0	0	0	1	0	0	0	0	0.7	0	0
Birinapant	IAPs, SMAC mimetic	Investigational (Ph 2)	0	0	0	0	0.2	0	0	1	0	0	0	0
CPI-613	pyruvate dehydrogenase, alpha-ketoglutarate dehydrogenase inhibitor	Investigational (Ph 2)	0	0	0.6	0	0	0	0	0	0	0	0	0
Encorafenib	B-RAF(V600E)	Investigational (Ph 2)	0	0	0	0	0.6	0	0	0	0	0	0	0
Galunisertib	TGF-B/Smad inhibitor	Investigational (Ph 2)	0	0.4	0	0	0	0	0	0	0	0	0	0
Icotinib	EGFR inhibitor	Investigational (Ph 2)	0	3.4	0	0	1.6	0	0.7	0.3	0	0	0	1.3
Lomeguatrib	O6-methylguanine-DNA methyltransferase inhibitor	Investigational (Ph 2)	0	0	0	0	0	0	0	0	0	0	0	0
Sotrastaurin	PKC inhibitor	Investigational (Ph 2)	0.2	0	0	0	0.4	0	0.4	0	0	0	0	0
Talmapimod	p38MAPK alpha selective inhibitor	Investigational (Ph 2)	0	0	0	0	0	0	0	0	0	0	0	0
Tideglusib	GSK3 inhibitor	Investigational (Ph 2)	0	0	0	0	0.5	0	0	0	0	0	0	0
Triapine	ribonucleotide reductase inhibitor	Investigational (Ph 2)	0.3	0	0	0	0.5	0	3.3	0	0.5	0	0.9	2
Varespladib	Secretory phospholipase A2 inhibitor	Investigational (Ph 2)	0	0.4	0	0	0		0	0	0	0	0	0
Varlitinib	EGFR HER2 inhibitor	Investigational (Ph 2)	0	0.4	0	0	1.7	0	0	0	0	0.5	0	0
CUDC-907	HDAC1/2/3/10, PI3Kalpha inhibitor	Investigational (Ph 1)	13.2	22.1	17.9	26.2	23.7	10.4	28.6	31.1	14.5	19.9	13.8	17.7
LY-2874455	FGFR inhibitor	Investigational (Ph 1)	0.6	0	8.2	20.6	0	19.5	23.5	6.8	8.4	0.2	13.7	1.7
PF-03758309	PAK inhibitor	Investigational (Ph 1)	2.4	6.1	9.4	16	6.7	9.8	12.8	7.1	11.3	3.5	6.5	8.1
AZD8055	mTOR inhibitor	Investigational (Ph 1)	12.3	11.5	18.1	15.9	19.6	10.4	17.4	13.6	1.8	2.2	14.9	10.5
Omipalisib	PI3K/mTOR inhibitor	Investigational (Ph 1)	13.2	13.6	13.9	15.8	13.9	12.8	18.1	15.2	12.2	16.4	13.6	8.6
GSK-461364	PLK1 inhibitor	Investigational (Ph 1)	6.3	5.7	9	15.7	3.5	6.9	8.9	6.6	5.2	5.8	4.8	6.3
PF-03814735	AURa, AURb inhibitor	Investigational (Ph 1)	4.4	2.8	8.5	15.1	4.6	19.8	17.4	7.3	7.5	3.5	8.2	6.5
AT7519	CDK1, 2, 4, 6 and 9 inhibitor	Investigational (Ph 1)	0.1	5.5	7.4	15	8.3	16.7	15.6	11.5	9.7	9.7	3.6	13.2
Oprozomib	proteasome (20 S) inhibitor	Investigational (Ph 1)	5.6	19.5	0	14.7	11.1		16.4	15.7	18.3	13.9	9.1	15.6
CUDC-305	HSP90 inhibitor	Investigational (Ph 1)	10.7	11.8	10.8	14.6	11.3		18	11.2	8.8	10.4	11.1	6.1
Lucitanib	FGFR1, VEGFR inhibitor	Investigational (Ph 1)	0	0.5	6.6	14.1	0.9	8.3	13.6	2.1	2.3	0	4.7	0.8
CUDC-101	HDAC & EGFR, Her2 inhibitor	Investigational (Ph 1)	4.7	12.4	9.5	13.9	12.6	5.8	19.7	19.4	4.1	11.9	6.8	7.4
PF-00477736	Chk1 inhibitor	Investigational (Ph 1)	0	3.3	4.4	13.5	4.4	8.8	13.8	7	6.5	3.5	4.8	3.7
MLN-0128	mTOR inhibitor	Investigational (Ph 1)	6.8	6.7	12.6	12.8	15.3	6.9	13.8	9.1	2.7	4	9.1	7.9
ZSTK474	PI3K gamma selective inhibitor	Investigational (Ph 1)	7.4	9.3	9.9	11.8	8.8	7.2	9.8	8.7	4.1	9.4	6.2	6.3
AZD2014	mTOR inhibitor, ATP-competitive	Investigational (Ph 1)	6.9	9.1	13.5	11.6	13.5	7.8	12.8	14.8	6.8	8.7	10.1	6.2
NVP-BGJ398	FGFR inhibitor	Investigational (Ph 1)	0	0	3.8	11.2	0	7.3	11.5	0.2	0.9	0	1.6	0
Gedatolisib	PI3K/mTOR inhibitor	Investigational (Ph 1)	10.3	9.9	12.2	11	14	16.9	13.4	7.7	7.8	9.3	10.5	7.6
AZD-8330	MEK1/2 inhibitor	Investigational (Ph 1)	2.2	10.2	6.3	10.9	9.5	10.2	15.3	4.1	12.5	0	17.3	5.3
SGI-1776	PIM kinase inhibitor	Investigational (Ph 1)	4.5	7.8	5.6	9.3	5.8	7.1	9.4	7.9	8	5.8	6.6	6.8
GSK-1059615	PI3K/mTOR inhibitor	Investigational (Ph 1)	9.9	8.5	10.1	9.1	9.2	8	11.8	11.2	4.2	7.7	5.7	5.5
TAK-901	Aurora B inhibitor	Investigational (Ph 1)	0	0	2.5	9	0	7.8	10.9	3	4.3	0.2	2.3	2
BGB324	Axl inhibitor	Investigational (Ph 1)	5.5	4.4	6	8.6	5.8		7.8	4.8	6.6	5.4	5	5.1
CH-5132799	PI3K inhibitor, pan-class I	Investigational (Ph 1)	4.8	4.8	6.9	8.4	7.8	6.4	8.4	6.9	4.6	6.3	6.9	5.5
PHA-793887	CDK inhibitor	Investigational (Ph 1)	0.9	0.4	2	8	3.3	3.9	5.7	0.1	2.3	0.9	0.8	3.2
GSK923295	CENP-E inhibitor	Investigational (Ph 1)	2	0	2	7.9	8.2		6.9	3.6	3	0	3.3	1.3
Tamatinib	Syk inhibitor	Investigational (Ph 1)	1.6	0	0	7.8	0	5.5	7.9	1.7	0.4	1.4	1.4	0.7
LY-294002	PI3K inhibitor	Investigational (Ph 1)	3.2	4.7	4.8	7.7	5.5	10.8	7.8	0	1.7	4.9	5.1	4.2
AR-42	HDAC inhibitor	Investigational (Ph 1)	2.7	5.8	4.4	7.5	6.9	0.3	9.3	7.3	1.6	5.4	3.4	3.6
NVP-AEW541	IGF1R inhibitor	Investigational (Ph 1)	5.4	5.1	6.5	7.5	1.7	7.6	6.2	5.4	6.6	4.7	7.4	5.8
AZD7762	Chk1 inhibitor	Investigational (Ph 1)	0.4	0	0	7.2	3.2	2.9	7.2	4.4	4	1.2	0	0
CYC-116	Aurora and VEGFR2 inhibitor	Investigational (Ph 1)	0	0	2.9	6.7	1	1.8	6.8	0.8	2.2	3.8	1.7	3.5
TAK-733	MEK1/2 inhibitor	Investigational (Ph 1)	0	7	3.4	6.2	5.9	4.9	11.3	1.3	11.2	0	11.8	3.3
OTX015	BET family inhibitor	Investigational (Ph 1)	3	7.3	9.5	6.1	0.9	2.2	1.3	0	0	0	5.9	4.6
AZD-5438	CDK1,2,9 inhibitor	Investigational (Ph 1)	0.9	1	0.6	5.7	3.2	4.2	5.7	1.7	1.4	1.8	0	2.7
AZD1480	JAK1/2, FGFR inhibitor	Investigational (Ph 1)	0	0	0.5	5.4	0	4.3	6.1	5.1	4.2	0.5	2.2	0
ASP3026	ALK inhibitor	Investigational (Ph 1)	1	1.1	3.4	5.2	0.6	5.9	3.9	3.6	1.6	2.6	2.4	3.5
OSU-03012	PDPK1 inhibitor	Investigational (Ph 1)	5.3	5.8	3.6	4.8	0.2	0	2.1	5.7	5.1	3.9	5.9	5.3
KRN-633	VEGFR inhibitor	Investigational (Ph 1)	0	0	0	4.6	0	0	1.8	0.5	0	0	0	0
PF-00562271	FAK inhibitor	Investigational (Ph 1)	1.5	0	1.2	4.4	2.2	5.9	5.3	2.2	3.2	1	0.9	2.8
RG-7603	PI3K inhibitor, pan-class I	Investigational (Ph 1)	3.3	2.5	5.7	4.1	4.2	3.6	4.9	4.4	2	3.4	3.3	4.3
AZD-8186	PI3Kbeta inhibitor	Investigational (Ph 1)	1.3	0	0	3.9	1.1	0.8	3.3	4.1	0.8	1.8	0	0.3
Rebastinib	Allosteric ABL, FLT3, TIE2, TRKA inhibitor	Investigational (Ph 1)	0	0	1.1	3.9	0	3	3.9	0	0	0	0	0
Rocilinostat	HDAC-6 selective inhibitor	Investigational (Ph 1)	0.7	4.3	3.6	3.9	2.1	0	2.1	8.1	0	3.5	2.3	1.8
GSK-1070916	AURb, AURc inhibitor	Investigational (Ph 1)	0	0	0	3.8	0	4.1	3.4	0.7	0	0	0.4	0.9
SNS-314	AURa, AURb inhibitor	Investigational (Ph 1)	0	1.2	1.1	3.6	0.3	0	1.3	0	2.7	0	0	0
MLN-8054	AURa AURb FLT3 KIT (PDGFR)	Investigational (Ph 1)	0	0	0.7	3.5	1.8	0	4.1	1.9	0	0	0	0
PAC-1	procaspase-3 activator	Investigational (Ph 1)	3.8	0	4.6	3.5	1.9	3.5	3.9	2.7	0.1	0	0	0.6
AZD-6482	PI3Kbeta-selective inhibitor	Investigational (Ph 1)	0	0.7	0	3.3	0	9.4	2.9	1.5	0	2.4	0.2	0.1
Serdemetan	HDM2-p53 antagonist	Investigational (Ph 1)	2	0	1.3	3.2	1.2	3.7	5.4	3	0.8	0	0.7	0.9
Bryostatin 1	PKC activator	Investigational (Ph 1)	0	0	0	2.6	0	1.8	0	0	0	0.4	1.4	0
KW-2449	AURa AURb FLT3 inhibitor	Investigational (Ph 1)	0	0	0	2.3	0	1.4	1.8	0	0	0.8	0	0
BMS-911543	JAK2 inhibitor	Investigational (Ph 1)	0	0	0	2.2	0	1.4	0.1	0	0.1	0	0	0
AMG-900	pan-Aurora inhibitor	Investigational (Ph 1)	1.1	0	0	1.6	0	0	0.3	3.8	0	0	0	0
GSK-690693	AKT, PKA, PKC inhibitor	Investigational (Ph 1)	1.2	0	8.2	1.6	0	8.4	10	0	0	0	4.7	0
MK-8776	CHEK1 inhibitor	Investigational (Ph 1)	0	0	0	1.6	0.1	0	2.2	0	0	0	0	0
Mubritinib	ERBB2 inhibitor	Investigational (Ph 1)	1	0	4.2	1.6	0.7	1.7	0.1	1.6	0	1.9	0.7	0
NVP-LGK974	PORCN inhibitor	Investigational (Ph 1)	0	0.4	0	1.5	0		1.6	0	0	0	0	0
Silmitasertib	CSNK2A1 inhibitor	Investigational (Ph 1)	7.6	2.3	4.3	1.5	3.2	4.3	4.6	4.5	2	3	2.1	3.5
XL019	JAK2 inhibitor	Investigational (Ph 1)	0	0	0	1.5	0.2	0	0.7	0	0	0	0	0
Niraparib	PARP inhibitor	Investigational (Ph 1)	0	0	0	1.4	0.1	0	5	0	0	0	0	0
BMS-599626	Pan-HER inhibitor	Investigational (Ph 1)	1.4	2.6	0.9	1.3	1.1	3.1	2.7	0.6	0.5	1.6	0.5	3.8
ARRY-380	HER2 inhibitor	Investigational (Ph 1)	0	0	1.3	1.1	0	0.1	0.2	1.5	1	2.1	0.2	0
Tepotinib	c-Met inhibitor	Investigational (Ph 1)	0.3	0	0	1.1	0	0	0	0	0	0	0	0
CP-724714	EGFR ERBB2 inhibitor	Investigational (Ph 1)	0.6	0	0	1	0	0.3	0.6	0	0	0.3	0	0
Palomid-529	AKT, MTOR, PI3K inhibitor	Investigational (Ph 1)	0	0	0.8	0.7	0	0	0.7	0	0	0	0	0
Pevonedistat	NAE inhibitor	Investigational (Ph 1)	5.8	4.7	3.7	0.5	8.3	5.7	8.3	14.8	0	3.8	2.4	6.8
AMG-208	MET inhibitor	Investigational (Ph 1)	0	0	0	0	0	0	0	0	0	0	0	0
APR-246	p53 activator, thioredoxin reductase 1 inhibitor	Investigational (Ph 1)	0	0	0	0	0	0	0	0	0	0	0	0
AT-406	XIAP, cIAP1, cIAP2 inhibitor	Investigational (Ph 1)	0	0	2.5	0	1.9	0	0	0	0	0	0	1.7
AZD-1080	GSK3 inhibitor	Investigational (Ph 1)	0.2	1.6	0	0	0	0	0	0	0	0	0	0
AZD1208	PIM1, 2, 3 kinase inhibitor	Investigational (Ph 1)	0	0	0	0	0	0	0.6	1.1	0	0	0	0
Bentamapimod	JNK inhibitor	Investigational (Ph 1)	0.8	0	0.1	0	0.2	0	1.2	0	0.2	0.5	1.9	0
Doramapimod	p38MAPK inhibitor	Investigational (Ph 1)	0	0	0	0	0	0	0	0.2	0	0	0	0
GSK2636771	PI3K beta selective inhibitor	Investigational (Ph 1)	0	0	0	0	0.7	0.5	2.2	0	0	0	0	0
JNJ-38877605	MET inhibitor	Investigational (Ph 1)	0.2	0	0	0	0.1	5.9	0	0	0	0	0.5	1
NLG919	IDO inhibitor	Investigational (Ph 1)	0	0.1	0	0	0		0	1.5	0	0	0	0
NVP-INC280	MET inhibitor	Investigational (Ph 1)	0	0	0	0	0	0	0	0	0	0	0	0
OSI-930	KIT, VEGFR inhibitor	Investigational (Ph 1)	0	0	0	0	0	0	0	0	0	0	0	0
PF-04217903	MET inhibitor	Investigational (Ph 1)	0	0	0	0	0.6	0	0	0	0	0	0	0.9
Pinometostat	DOT1L inhibitor	Investigational (Ph 1)	0	0	1.6	0	0	0	0	0	0	0	0.4	0
SGX-523	MET inhibitor	Investigational (Ph 1)	0	0	0	0	0	0	0	0	0	0	0	0
TAK-285	HER2 inhibitor	Investigational (Ph 1)	0.5	0	0	0	0	3.1	0.9	0.3	0.8	0.4	0	0
TAK-960	PLK1 inhibitor	Investigational (Ph 1)	0	0	0	0	0	0	0	0	0	0	0	0
Tazemetostat	EZH2 inhibitor	Investigational (Ph 1)	0	0	0	0	0	0	0	0	0	0	0	0
URB597	FAAH inhibitor	Investigational (Ph 1)	0	0	0	0	0	0	0	0	0	0	0	0
Venetoclax	Bcl-2-selective inhibitor	Investigational (Ph 1)	0	0	0	0	0	0	0	0.8	0	0	0	0
VGX-1027	Immunomodulator	Investigational (Ph 1)	0	3.8	0.4	0	0		0	0	0	0.3	0	0
Nintedanib	VEGFR, PDGFR, FGFR inhibitor	Approved (US)	5.9	4.8	9.6	17.5	4.5	12.2	15.1	6.8	7.9	4.9	6.7	7
Panobinostat	HDAC inhibitor	Approved (US)	2.9	8.3	5.2	8.3	8.6	2.3	9.9	12.9	3	7.2	4.8	4.9
Lenvatinib	VEGFR inhibitor	Approved (US)	0	0.6	2.8	8.2	0	3.4	4.8	0	1.9	0.4	1.9	0
Belinostat	HDAC inhibitor	Approved (US)	3.9	5.1	5.1	8	7.3	1	9.4	14.1	1.5	5.4	3.2	4.3
Idelalisib	PI3K inhibitor, p110δ-selective	Approved (US)	0	0	0.9	3.2	0.5	1.4	2.4	5.5	0	0	1.7	0
Disulfiram	alcohol dehydrogenase inhibitor	Approved (non-oncology)	1.8	6.8	4.2	6.1	6.2	6	7.5	0	6.8	4.2	5.7	5.4
Itraconazole	antifungal, hedgehog signaling inhibitor	Approved (non-oncology)	1	0	0	4.6	0		2.1	0	0	2.2	0.8	0
Simvastatin	HMG CoA reductase inhibitor	Approved (non-oncology)	0	0	0.3	2.5	0	0	1	0	0	0	0	0
Lovastatin	HMG-CoA reductase inhibitor	approved (non-oncology)	1.5	0	0	1	0	0	0	0.1	0	0	0	0
Pravastatin	HMG CoA reductase inhibitor	Approved (non-oncology)	0	0	0	1	0	0	0	0	0	0	0.1	0
Deferoxamine	Iron chelator	Approved (non-oncology)	0	0	0	0	0	0	0	0	0	0	0	0
Metformin	AMPK activator	Approved (non-oncology)	0	0	1.1	0	0	0	0	0	0	0	0	0
Alectinib	ALK (incl gatekeeper mut) inhib	Approved (Japan)	0	0	0	0.3	0	0.4	0.1	0	0	0	0	0
Fasudil	ROCK, PKA, PKG, PRK inhibitor, prodrug	Approved (Japan)	0	0	0	0.3	0	0	0.9	0	0	0.9	0	0
Omacetaxine	Protein synthesis inhib (80 S ribosome)	Approved	8.7	10.1	19.3	25.4	20.1		25.1	20.8	13.1	11.6	8.3	16.1
Carfilzomib	Proteasome inhibitor (20S subunit)	Approved	9.4	23.4	6.8	23.3	17.3		16.9	20.5	21.8	10.4	9.9	18.6
Plicamycin	RNA synthesis inhibitor	Approved	11.7	17.7	9.7	22.8	20.4		23.6	13.8	13.7	18.3	13.1	16.2
Bortezomib	Proteasome inhibitor (26S subunit)	Approved	12.8	24.8	7.6	21.4	22		25.9	29.1	26.5	24.2	18	27.5
Mepacrine	Unclear. PLA2 inhibitor. NF-kB inhibitor, p53 activator	Approved	10.9	13	12.1	17.9	11.4	12.3	12.6	10	18.3	6.3	0	6.4
Docetaxel	Mitotic inhibitor, taxane microtubule stabilizer	Approved	11.6	2.8	5.9	17.6	10.2		22	7.4	6.4	0	5.6	1.2
Dactinomycin	RNA and DNA synthesis inhibitor	Approved	22.9	19.1	8.8	16.6	24.2		22.7	26.4	17.8	22.4	14.2	24.6
Paclitaxel	Mitotic inhibitor, taxane microtubule stabilizer	Approved	10.3	0	4.9	15.7	8.7		18.4	5.7	2.1	2.3	0	2.7
Vincristine	Mitotic inhibitor. Vinca alkaloid microtubule depolymerizer	Approved	2	9	1.3	14.1	8.5		16.9	2.8	0	0	2	5.3
Axitinib	VEGFR, PDGFR, KIT inhibitor	Approved	1.4	2.2	5.9	13.5	1.3	8.1	14.3	4.7	4.3	3.2	5.3	0
Ponatinib	Broad TK inhibitor	Approved	1.1	0.9	3.4	13	2.1	11.1	12.5	3.3	4.3	0.5	4.5	1
Vinorelbine	Mitotic inhibitor. Vinca alkaloid microtubule depolymerizer	Approved	0	6.9	0	12.7	12.5		24.7	0	2.9	0	6.6	10.4
Vinblastine	Mitotic inhibitor. Vinca alkaloid microtubule depolymerizer	Approved	10.1	4.8	8.4	12.5	8.2		16.9	5.8	0	0.1	1.3	2.3
Regorafenib	B-Raf, c-Kit, VEGFR2 inhibitor	Approved	0	4.6	5.3	11.1	2.4	7.3	11.1	2.5	4.1	0	4.7	1.6
Pazopanib	VEGFR inhibitor	Approved	0	0	2.2	10.4	0	5.5	11.3	0.6	0	0	2.2	0
Auranofin	Antirheumatic agent	Approved	0	2.8	8	10.1	3.6		9.1	3.4	3.1	2.6	5.9	3.3
Thioguanine	Antimetabolite; Purine analog	Approved	4.5	4.4	6.6	9.5	7.3		9.8	3.2	6.6	5.8	4.7	4.5
Temsirolimus	binds FKBP12, causes inhibition of mTORC1	Approved	0	0	8.6	9.2	13.1	0.9	11.2	2.4	0	0	8.4	0
Clomifene	Selective estrogen receptor modulator	Approved	4.7	1.5	3.9	9	7.3		6.5	3	5.6	3.9	4.8	2.7
Mercaptopurine	Antimetabolite	Approved	0	0	0.6	8.8	3.2		6.4	0	0.5	0	2.3	0.1
Dasatinib	Abl, Src, Kit, EphR... Inhibitor	Approved	0	0.9	0	8.7	0	9.2	4.5	1.5	0	0	0	0
Daunorubicin	Topoisomerase II inhibitor	Approved	3.3	6.6	7.3	8.6	8.7		10.5	8	6.5	5.9	5.9	3.9
Oxaliplatin	Platinum-based antineoplastic agent	Approved	3.3	7.2	5.1	8.2	9.3	1.8	11.7	6.2	7.8	1.9	3.6	9.9
Chloroquine	Antimalaria agent; chemo/radio sensitizer	Approved	6.3	6.3	7.8	8.1	1.9	6.2	7.3	6.3	7.9	4.9	4.4	4.2
Imatinib	Abl, Kit, PDGFRB inhibitor	Approved	0.7	0.8	0	7.6	0	0.4	4	0	2.5	0	0	2.6
Tamoxifen	Estrogen receptor antagonist	Approved	4.8	2.9	5.4	7.6	3.1		3.1	2.2	4.6	4.2	2.9	6.6
Everolimus	binds FKBP12, causes inhibition of mTORC1	Approved	0.8	0	4.6	7.3	6.5	0	7.3	2.5	0.6	0	3.8	1.8
Sirolimus	binds FKBP12, causes inhibition of mTORC1	Approved	2.3	0	6.5	6.6	7.1	0	9	1	0	0	6.6	1
Doxorubicin	Topoisomerase II inhibitor	Approved	5.4	6	5.1	6.5	6		7.1	8.2	5.8	3.8	3.4	3.6
Idarubicin	Topoisomerase II inhibitor	Approved	5.3	8.5	8.7	6.5	8		11.8	11	4	6.7	7.6	7.6
Atorvastatin	HMG CoA reductase inhibitor	Approved	4	4.5	2	6.4	3	3.3	4.7	3.7	0	0	2.2	2.5
Floxuridine	Antimetabolite; Analog of 5-fluorouracil	Approved	0	0	0	6.4	0		5.5	0	0.6	0	0	0.2
Fingolimod	S1PR antagonist	Approved	6	6.1	5.3	6.3	6.7		11.2	5.1	7.1	6.8	7.6	6.1
Palbociclib	CDK inhibitor (Cdk4/6)	Approved	0	0	2	6	0	0	2.6	0	1.2	0	0.3	3.4
Nilotinib	Abl inhibitor	Approved	0	0	0	5.9	0.6	3	8	1.7	1.7	2.7	3.2	0
Vorinostat	HDAC inhibitor	Approved	0.8	5	3.7	5.9	4.2	0.2	6.9	9.7	1.6	5.6	2.6	4.1
Trametinib	MEK1/2 inhibitor	Approved	3.3	4.2	3.6	5.4	4.8	6	9.9	1.8	7.3	5	9.7	3.4
Valrubicin	Topoisomerase II inhibitor	Approved	2.9	8.6	6.8	5.2	6.3		10.8	6.3	5.8	10	7.2	4.6
Toremifene	selective estrogen receptor modulator	Approved	4.3	0	1.6	5.1	1.2		1.7	1.9	3.8	1.9	1.4	3
Bosutinib	Abl, Src inhibitor	Approved	1.6	3.4	4.5	4.7	3.6	7.9	6.9	3.6	4.8	4.1	4.7	4.6
Methotrexate	Antimetabolite; Anti-folate agent	Approved	8.3	0	0.5	4.6	1.8	0	9.1	0	0	0	0	0
Cisplatin	Platinum-based antineoplastic agent	Approved	4.3	12.5	8.7	4.2	4.7	4.4	6.1	15.5	14.9	9.2	5.6	11.8
Teniposide	Topoisomerase II inhibitor	Approved	4.2	2.7	3.9	4.2	5.4		10.9	12.2	4.7	4.6	1.7	2.2
Sunitinib	Broad TK inhibitor	Approved	0	0	0	4.1	0	0	3.4	0	0	0	0	0
Topotecan	Topoisomerase I inhibitor. Camptothecin analog	Approved	3.6	11.7	6.9	4.1	10.6		15	15.5	7.5	6.4	7.6	6.3
Cabozantinib	VEGFR2, Met, FLT3, Tie2, Kit and Ret inhibitor	Approved	0	0	0	3.9	0	0.1	4.9	0	0	0	0	0
Raloxifene	Selective estrogen receptor modulator	Approved	0	0	0	3.6	0		0.7	0	0.6	0	0.6	1
Bexarotene	Antineoplastic agent; retinoid specifically selective for retinoid X receptors	Approved	0	0	4.9	3.4	0	7.8	2.9	2	0	0	3.7	0
Ixabepilone	Mitotic inhibitor. Epothilone microtubule stabilizer.	Approved	2.2	0	1.3	3.1	0.9		3.3	0	0.8	0.3	0	0
Clofarabine	Antimetabolite; Purine analog	Approved	1.1	6.1	0	2.8	9.1		10.2	7.2	7.4	4.8	1.7	4.2
Irinotecan	Topoisomerase I inhibitor. Camptothecin prodrug analog	Approved	0.1	3.9	1.3	2.6	4.3		11.2	5.4	0	2	0.2	0
Ibrutinib	Btk inhibitor	Approved	0	2.4	0.8	2.1	2.5	1.6	1.7	0	0	1.4	0	0
Dexamethasone	Immunosuppresant; glucocorticoid	Approved	0	1	3.3	2	0		0	0	0	0	0	0.5
Erlotinib	EGFR inhibitor	Approved	0.9	1.6	2	2	4.8	0.1	2.9	2	0.2	1.6	1.6	1.6
Sorafenib	B-Raf, FGFR-1, VEGFR-2 & -3, PDGFR-beta, KIT, and FLT3 inhib	Approved	0	0	0	1.9	0	0	1.8	0.9	0	0	0	0
Olaparib	PARP inhibitor	Approved	0	0	0	1.8	0	0.6	3	0	0	0	0.8	0.1
Vemurafenib	B-Raf(V600E) inhibitor	Approved	1.9	0.3	3.1	1.8	3.8	1.7	4.8	4.2	0	1.5	1.1	0
Gefitinib	EGFR inhibitor	Approved	1.8	3.7	0.6	1.7	2.8	2	2.9	2.1	5.2	0	0.3	2.8
Gemcitabine	Antimetabolite; Nucleoside analog	Approved	0	0.6	0	1.7	4.8		11.5	2.7	1.4	0.6	0.9	4
Vandetanib	VEGFR,EGFR, RET inhibitor	Approved	0	0	0	1.6	0	5.7	1.5	0	0	0	0	0
Etoposide	Topoisomerase II inhibitor	Approved	2	1.3	2.7	1.5	1.5		6.3	6.2	1.1	0.8	0	0
Carboplatin	Platinum-based antineoplastic agent	Approved	2.2	5.1	1.6	1.4	3.6	2.3	7.9	6.6	3.1	0.3	0.9	2
Mitomycin C	Antineoplastic anatibiotic; DNA crosslinker	Approved	1.9	4.7	4.1	1.1	3.5		6.3	5.2	2.8	5	3	4.1
Bleomycin	Glycopeptide antibiotic; causes DNA breaks	Approved	0	2.1	0.4	1	1.2		13.6	4	2.2	0	3.8	0.7
Cytarabine	Antimetabolite, interferes with DNA synthesis	Approved	0.5	0	0	1	0.8		4	1.9	1.3	0	0	4.1
Tretinoin	Retinoic acid receptor agonist	Approved	0	0	2	1	0	7.7	3.1	1.9	0	0	0	0
Ruxolitinib	JAK1&2 inhibitor	Approved	0	0	0	0.8	0	0	0	0	0	0	0	0
Lapatinib	HER2, EGFR inhibitor	Approved	0	0	0	0.6	0	0	1.3	0.5	0	0	0	0
Lasofoxifene	Selective estrogen receptor modulator	Approved	0	0	0	0.6	0		0	0	0	0	0	0
Methylprednisolone	Immunosuppressant	Approved	0	0.6	5.1	0.4	0		0.1	0	0	0	0	0
Pilocarpine	Non-selective muscarinic receptor agonist	Approved	0	0.3	0	0.4	0		0	0	0	0	0	0
Tofacitinib	JAK3, JAK2(V617F) inhibitor	Approved	0	0	0	0.4	0	0	0	0	0	0	0	0
Azacitidine	Nucleoside analog DNA methyl transferase inhibitor	Approved	0	0	0.9	0.3	5.6	0.7	2.2	4.8	0.7	0.8	0.5	1.9
Bicalutamide	Nonsteriodal antiandrogen	Approved	0	0	0	0.3	0		1.5	0	0	0	0	0
Cladribine	Antimetabolite; Purine analog	Approved	0	0	0	0.3	1.5		4.9	1.5	5.3	1.5	0.3	1.8
Prednisone	Immunomodulatory agent	Approved	0	0	0	0.3	0		0	0	0	0	0	0
Dabrafenib	B-Raf(V600E) inhibitor	Approved	0	0	1	0.2	0.7	0	0	0	0	0	0	0
Exemestane	Aromatase inhibitor	Approved	0	0	0	0.2	0		0	0	0	0	0	0.1
Lenalidomide	Immunomodulatory	Approved	0	0	0	0.1	0		1	0	0	0	0	0
Abiraterone	P450 17alpha-hydroxylase-17,20-lyase inhibitor	Approved	0	0.8	0.1	0	0		0	0.2	0	0	0	0
Afatinib	EGFR inhibitor	Approved	0.1	0	0	0	1.6	0	0.8	0.5	0	0	0	0
Allopurinol	Xanthine oxidase inhibitor	Approved	0	0.3	1.6	0	1.3		0	0	0	0	0	0
Altretamine	Formaldehyde release, alkylating agent	Approved	0	0	0	0	0		0	0	0	0	0	0
Aminoglutethimide	Anti-steroid, aromatase inhibitor	Approved	0	0	0	0	0		0	0	0	0	0	0
Anagrelide	PDE-3, PLA2 inhibitor	Approved	0	0	0	0	0		0	0	0	0	0	0
Anastrozole	Aromatase inhibitor	Approved	0	0	0	0	0		0	0	0	0	0	0
Arsenic(III) oxide	Thioredoxin reductase inhibitor; cytotoxic chemotherapeutic	Approved	0	0	0	0	0	0	0	0	0	0	0	0
Bendamustine	Nitrogen mustard alkylating agent	Approved	0	0	0	0	0		0.5	0	0	0	2.5	0
Bimatoprost	Prostaglandin analog	Approved	0	0	0	0	0		0	0	0	0	0	0
Busulfan	Alkylating antineoplastic agent	Approved	0	0	0	0	0		0.5	0	0	0	0.4	0
Capecitabine	5-FU prodrug	Approved	0	0	0	0	0		0	0	0	0	0	0
Carmustine	Alkylating agent	Approved	0	0	0.6	0	0		0	0	0	0	0	0
Celecoxib	Selective COX-2 inhibitor	Approved	0	0	0	0	0	0	0	0	0	0	0	0
Ceritinib	ALK inhibitor	Approved	0.7	0.3	1.5	0	0	1.8	0	0	1.7	1.4	1.9	0.5
Chlorambucil	Nitrogen mustard alkylating agent	Approved	0	0	0	0	0		0.2	0.3	0	0	0	0
Crizotinib	ALK, c-Met inhibitor	Approved	0	0	0	0	0	0	0.3	0	1.6	0	0	0
Cyclophosphamide	Alkylating agent	Approved	0	0	0	0	0		0	0	0	0	0	0
Dacarbazine	Alkylating agent	Approved	0	0	0	0	0		0	0	0	0	0	0
Decitabine	Nucleoside analog DNA methyl transferase inhibitor	Approved	0	0	0	0	0.3	0	0	0	0	0	0	0
Enzalutamide	AR antagonist	Approved	0	0	0	0	0		0	0	0	0	0	0
Estramustine	Alkylating agent	Approved	0	0	0	0	0	0	0	0	0	0	0	0
Finasteride	type II 5-alpha reductase inhibitor	Approved	0	0	3.7	0	0		0	0	0	0	0	0
Fludarabine	Antimetabolite; Purine analog	Approved	0	0	0	0	0		0	0.1	0.6	0	0.2	1.6
Fluorouracil	Antimetabolite	Approved	0	1.1	0.7	0	0.4		1.8	0.1	0	0.1	0	0
Flutamide	Nonsteroidal antiandrogen	Approved	0	0	0	0	0		0	0	0	0	0	0
Fulvestrant	Estrogen receptor antagonist	Approved	0	1	2	0	0		0	0	0	0	0	0
Goserelin	Gonadotropin releasing hormone superagonist	Approved	0	0.7	0	0	0		0	0	0	0	0	0
Hydroxyurea	Antineoplastic agent	Approved	0	0	0.1	0	0.9		0	0.3	0	0.2	0	0.1
Ifosfamide	Nitrogen mustard alkylating agent	Approved	0	0	0	0	0		0	0	0	0	0	0
Imiquimod	Immunomodulatory agent, TLR7 agonist	Approved	0	0	0	0	0		0	0	0	0	0	0
Letrozole	Aromatase inhibitor	Approved	0	1.9	0	0	0		0	0	0	0	0	1.9
Levamisole	Immunomodulatory agent	Approved	0	0	0	0	0		0	0	0	0	0	0
Lomustine	Alkylating nitrosourea compound	Approved	0	0	0	0	0		0	0	0	0	0	0
Mechlorethamine	Nitrogen mustard alkylating agent	Approved	0	0	0	0	0		0	0	0	0	0	1.1
Megestrol acetate	Progestogen	Approved	0	0	0	0	0		0	0	0	0	0	0
Melphalan	Nitrogen mustard alkylating agent	Approved	0	0	0	0	0	0	0	0	0	0	0	0
Mitotane	Antineoplastic agent	Approved	0	0	0	0	0		0	0	0	0	0	0
Mitoxantrone	Topoisomerase II inhibitor	Approved	0	0	0	0	0.1		3.5	0	0	0	0.9	0
Nelarabine	Nucleoside analog, DNA, RNA synth inhibitor	Approved	0	0	0.8	0	0		0	0	0	0	0	0
Nilutamide	Nonsteroidal antiandrogen	Approved	0.6	3	0	0	0		1.2	0.6	0	0	0	0
Pemetrexed	Dihydrofolate reductase inhibitor	Approved	0	0	0	0	1.2	0	0	0.1	0	0	0	0
Pentostatin	Antimetabolite; Purine analog	Approved	0	0	0	0	0		0	0	0	0	0	0
Pipobroman	Alkylating agent	Approved	0	0.4	2.3	0	0		0	0.1	0	1.4	0	0
Plerixafor	CXCR4 antagonist	Approved	1.9	0	0	0	0	0	0	0	0	0	0	0
Pomalidomide	Immunomodulatory agent, anti-angiogenic	Approved	0	0	0	0	0		0	0	0	0	0	0
Prednisolone	Immunomodulatory agent	Approved	0	0	0	0	0		0	0	0	0	0	0
Procarbazine	Alkylating agent	Approved	0	0	0	0	0		0	0	0	0	0	0
Rofecoxib	COX-2 inhibitor	Approved	0	0	0	0	0	0	0	0	0	0	0	0
Streptozocin	Alkylating glucosamine-nitrosourea agent	Approved	0	0	0	0	0		0	0	0	0	0.6	0
Tacrolimus	Binds FKBP12, causes inhibition of calcineurin	Approved	0	0	0	0	0	0	0	0	0	0	0	0
Temozolomide	Alkylating agent	Approved	0	0	0	0	0		1.4	0	0	0	0	0
Thalidomide	Immunosuppresant	Approved	0	0	0.2	0	0.1		0	0	0	0	0	0
Thio-TEPA	Alkylating agent	Approved	0	0	2.8	0	0		0	0	0	0.3	0	0
Uramustine	Alkylating agent	Approved	0	0	0.5	0	0.3		1	0	0	0.8	0	0
Valproic acid	HDAC inhibitor	Approved	0	0	0	0	0	0	0	0.2	0	0	0	0
Vismodegib	Smothened (Hh) inhibitor	Approved	0	0.5	0	0	0		0.1	0	0	0	0	0
Hydroxyfasudil	ROCK, PKA, PKG, PRK inhibitor	Active metabolite of approved drug	0	0	0	0	0	0	0	0	0	0	0	0
